# Supplementary material for: Event-related potential data from a guess the number brain-computer interface experiment on school children
Source: Sci Data. 2017 Mar 28;4:160121. doi: 10.1038/sdata.2016.121 (PMC5369320; doi:10.1038/sdata.2016.121)
Supplement: Supplementary file 1 [file sdata2016121-isa1.zip]

Archive with 3 entries (3 files):
- i_Investigation.txt
- s_study_Moucek.txt
- a_assay_Moucek.txt
