# Supplementary material for: Event-related potential data from a guess the number brain-computer interface experiment on school children
Source: Sci Data. 2017 Mar 28;4:160121. doi: 10.1038/sdata.2016.121 (PMC5369320; doi:10.1038/sdata.2016.121)
Supplement: Supplementary file 1 [file sdata2016121-isa1.zip › i_Investigation.txt]

# Investigation File generated for Scientific Data with Investigation File Authoring Tool version 0.1.0 on 02/12/2016 - This metadata file is CC0
ONTOLOGY SOURCE REFERENCE
Term Source Name	NCBITAXON	UBERON	PATO	UO	OBI	ERO
Term Source File	http://data.bioontology.org/ontologies/NCBITAXON	http://data.bioontology.org/ontologies/UBERON	http://data.bioontology.org/ontologies/PATO	http://data.bioontology.org/ontologies/UO	http://data.bioontology.org/ontologies/OBI	http://data.bioontology.org/ontologies/ERO
Term Source Version	2016AA	releases/2014-06-15	unknown	unknown	2014-08-18	2013-08-02
Term Source Description	National Center for Biotechnology Information (NCBI) Organismal Classification	Uber Anatomy Ontology	Phenotypic Quality Ontology	Units of Measurement Ontology	Ontology for Biomedical Investigations	Eagle-I Research Resource Ontology
INVESTIGATION
Investigation Identifier
Investigation Title
Investigation Description
Investigation Submission Date
Investigation Public Release Date
INVESTIGATION PUBLICATIONS
Investigation PubMed ID
Investigation Publication DOI
Investigation Publication Author List
Investigation Publication Title
Investigation Publication Status
Investigation Publication Status Term Accession Number
Investigation Publication Status Term Source REF
INVESTIGATION CONTACTS
Investigation Person Last Name
Investigation Person Mid Initials
Investigation Person First Name
Investigation Person Address
Investigation Person Phone
Investigation Person Fax
Investigation Person Email
Investigation Person Affiliation
Investigation Person Roles
Investigation Person Roles Term Accession Number
Investigation Person Roles Term Source REF
STUDY
Study Identifier	10.1038/sdata.2016.121
Study Title	Event-related potential data from a guess the number brain-computer interface experiment on school children
Study Submission Date	31/05/2016
Study Public Release Date	28/03/2017
Study Description	http://www.nature.com/articles/sdata2016121#abstract
Study File Name	s_study_Moucek.txt
Comment[Subject Keywords]	///;//;//;//
Comment[Manuscript Licence]	CC BY-4.0
Comment[Experimental Metadata Licence]	CC0
Comment[Supplementary Information File Name]	
Comment[Supplementary Information File Type]	x-zip-compressed
Comment[Supplementary Information File URL]	http://www.nature.com/articles/sdata2016121#supplementary-information
Comment[Data Repository]	Harvard Dataverse
Comment[Data Record Accession]	""
Comment[Data Record URI]	https://dataverse.harvard.edu/dataverse/schoolchildrenerpdata
STUDY DESIGN DESCRIPTORS
Study Design Type	parallel group design	stimulus or stress design
Study Design Type Term Accession Number	OBI:0500006	OBI:0001396
Study Design Type Term Source REF	OBI	OBI
STUDY PUBLICATIONS
Study PubMed ID	""
Study Publication DOI	doi:10.1186/2047-217X-3-35
Study Publication Author List	""
Study Publication Title	""
Study Publication Status	published
Study Publication Status Term Accession Number	
Study Publication Status Term Source REF	
STUDY FACTORS
Study Factor Name	target number
Study Factor Type	group assignment
Study Factor Type Term Accession Number	OBI:0600015
Study Factor Type Term Source REF	OBI
STUDY ASSAYS
Study Assay Measurement Type	P300 waves
Study Assay Measurement Type Term Accession Number	""
Study Assay Measurement Type Term Source REF	""
Study Assay Technology Type	electroencephalography
Study Assay Technology Type Term Accession Number	""
Study Assay Technology Type Term Source REF	""
Study Assay Technology Platform	""
Study Assay File Name	a_assay_Moucek.txt
STUDY PROTOCOLS
Study Protocol Name	Participants and Experimenters	Data Acquisition
Study Protocol Type	selection	data collection method
Study Protocol Type Term Accession Number	OBI:0001928	ERO:0001932
Study Protocol Type Term Source REF	OBI	ERO
Study Protocol Description		
Study Protocol URI	""	""
Study Protocol Version		
Study Protocol Parameters Name	""	instrument
Study Protocol Parameters Name Term Accession Number	""	""
Study Protocol Parameters Name Term Source REF	""	""
Study Protocol Components Name	""	""
Study Protocol Components Type	""	""
Study Protocol Components Type Term Accession Number	""	""
Study Protocol Components Type Term Source REF	""	""
STUDY CONTACTS
Study Person Last Name	Mouček	Vařeka	Prokop	Štěbeták	Brůha
Study Person First Name	R.	L.	T.	J.	P.
Study Person Mid Initials					
Study Person Email	moucek@kiv.zcu.cz	""	""	""	""
Study Person Phone					
Study Person Fax					
Study Person Address					
Study Person Affiliation	NTIS—New Technologies for the Information Society, Faculty of Applied Sciences, University of West Bohemia, Univerzitní 8, Plzeň 306 14, Czech Republic	NTIS—New Technologies for the Information Society, Faculty of Applied Sciences, University of West Bohemia, Univerzitní 8, Plzeň 306 14, Czech Republic	NTIS—New Technologies for the Information Society, Faculty of Applied Sciences, University of West Bohemia, Univerzitní 8, Plzeň 306 14, Czech Republic	NTIS—New Technologies for the Information Society, Faculty of Applied Sciences, University of West Bohemia, Univerzitní 8, Plzeň 306 14, Czech Republic	NTIS—New Technologies for the Information Society, Faculty of Applied Sciences, University of West Bohemia, Univerzitní 8, Plzeň 306 14, Czech Republic
Study Person Roles					
Study Person Roles Term Accession Number					
Study Person Roles Term Source REF					
Comment[Study Person ORCID]					
Comment[Funder]					
Comment[FundRef ID]					
Comment[Funder Term Source REF]					
Comment[Grant Identifier]					
