# Supplementary material for: Event-related potential data from a guess the number brain-computer interface experiment on school children
Source: Sci Data. 2017 Mar 28;4:160121. doi: 10.1038/sdata.2016.121 (PMC5369320; doi:10.1038/sdata.2016.121)
Supplement: Supplementary file 1 [file sdata2016121-isa1.zip › s_study_Moucek.txt]

Source Name	Characteristics[organism]	Term Source REF	Term Accession Number	Characteristics[organism part]	Term Source REF	Term Accession Number	Characteristics[development stage]	Term Source REF	Term Accession Number	Characteristics[sex]	Term Source REF	Term Accession Number	Characteristics[age at scan]	Unit	Term Source REF	Term Accession Number	Protocol REF	Sample Name	Factor Value[target number]
341	Homo sapiens	NCBITAXON	NCBITaxon:9606	brain	UBERON	UBERON:0000955	juvenile stage	UBERON	UBERON:0034919	female	PATO	PATO:0000383	10	year	UO	UO:0000036	Participants and Experimenters	P3Numbers_20150618_f_10_001	1
344	Homo sapiens	NCBITAXON	NCBITaxon:9606	brain	UBERON	UBERON:0000955	juvenile stage	UBERON	UBERON:0034919	female	PATO	PATO:0000383	11	year	UO	UO:0000036	Participants and Experimenters	P3Numbers_20150618_f_11_001	5
345	Homo sapiens	NCBITAXON	NCBITaxon:9606	brain	UBERON	UBERON:0000955	juvenile stage	UBERON	UBERON:0034919	female	PATO	PATO:0000383	11	year	UO	UO:0000036	Participants and Experimenters	P3Numbers_20150618_f_11_002	4
346	Homo sapiens	NCBITAXON	NCBITaxon:9606	brain	UBERON	UBERON:0000955	juvenile stage	UBERON	UBERON:0034919	female	PATO	PATO:0000383	11	year	UO	UO:0000036	Participants and Experimenters	P3Numbers_20150618_f_11_003	3
347	Homo sapiens	NCBITAXON	NCBITaxon:9606	brain	UBERON	UBERON:0000955	juvenile stage	UBERON	UBERON:0034919	female	PATO	PATO:0000383	11	year	UO	UO:0000036	Participants and Experimenters	P3Numbers_20150618_f_11_004	3
348	Homo sapiens	NCBITAXON	NCBITaxon:9606	brain	UBERON	UBERON:0000955	juvenile stage	UBERON	UBERON:0034919	female	PATO	PATO:0000383	11	year	UO	UO:0000036	Participants and Experimenters	P3Numbers_20150618_f_11_005	4
349	Homo sapiens	NCBITAXON	NCBITaxon:9606	brain	UBERON	UBERON:0000955	juvenile stage	UBERON	UBERON:0034919	female	PATO	PATO:0000383	12	year	UO	UO:0000036	Participants and Experimenters	P3Numbers_20150618_f_12_001	1
350	Homo sapiens	NCBITAXON	NCBITaxon:9606	brain	UBERON	UBERON:0000955	juvenile stage	UBERON	UBERON:0034919	male	PATO	PATO:0000384	11	year	UO	UO:0000036	Participants and Experimenters	P3Numbers_20150618_m_11_001	2
351	Homo sapiens	NCBITAXON	NCBITaxon:9606	brain	UBERON	UBERON:0000955	juvenile stage	UBERON	UBERON:0034919	male	PATO	PATO:0000384	12	year	UO	UO:0000036	Participants and Experimenters	P3Numbers_20150618_m_12_001	1
352	Homo sapiens	NCBITAXON	NCBITaxon:9606	brain	UBERON	UBERON:0000955	juvenile stage	UBERON	UBERON:0034919	male	PATO	PATO:0000384	12	year	UO	UO:0000036	Participants and Experimenters	P3Numbers_20150618_m_12_002	4
353	Homo sapiens	NCBITAXON	NCBITaxon:9606	brain	UBERON	UBERON:0000955	juvenile stage	UBERON	UBERON:0034919	female	PATO	PATO:0000383	12	year	UO	UO:0000036	Participants and Experimenters	P3Numbers_20150414_f_12_001	8
354	Homo sapiens	NCBITAXON	NCBITaxon:9606	brain	UBERON	UBERON:0000955	juvenile stage	UBERON	UBERON:0034919	female	PATO	PATO:0000383	13	year	UO	UO:0000036	Participants and Experimenters	P3Numbers_20150414_f_13_001	6
355	Homo sapiens	NCBITAXON	NCBITaxon:9606	brain	UBERON	UBERON:0000955	juvenile stage	UBERON	UBERON:0034919	female	PATO	PATO:0000383	13	year	UO	UO:0000036	Participants and Experimenters	P3Numbers_20150414_f_13_002	4
356	Homo sapiens	NCBITAXON	NCBITaxon:9606	brain	UBERON	UBERON:0000955	juvenile stage	UBERON	UBERON:0034919	female	PATO	PATO:0000383	13	year	UO	UO:0000036	Participants and Experimenters	P3Numbers_20150414_f_13_003	4
357	Homo sapiens	NCBITAXON	NCBITaxon:9606	brain	UBERON	UBERON:0000955	juvenile stage	UBERON	UBERON:0034919	male	PATO	PATO:0000384	13	year	UO	UO:0000036	Participants and Experimenters	P3Numbers_20150414_m_13_001	6
358	Homo sapiens	NCBITAXON	NCBITaxon:9606	brain	UBERON	UBERON:0000955	juvenile stage	UBERON	UBERON:0034919	male	PATO	PATO:0000384	13	year	UO	UO:0000036	Participants and Experimenters	P3Numbers_20150414_m_13_002	7
359	Homo sapiens	NCBITAXON	NCBITaxon:9606	brain	UBERON	UBERON:0000955	juvenile stage	UBERON	UBERON:0034919	male	PATO	PATO:0000384	13	year	UO	UO:0000036	Participants and Experimenters	P3Numbers_20150414_m_13_003	7
360	Homo sapiens	NCBITAXON	NCBITaxon:9606	brain	UBERON	UBERON:0000955	juvenile stage	UBERON	UBERON:0034919	female	PATO	PATO:0000383	11	year	UO	UO:0000036	Participants and Experimenters	P3Numbers_20150618_f_11_006	5
361	Homo sapiens	NCBITAXON	NCBITaxon:9606	brain	UBERON	UBERON:0000955	juvenile stage	UBERON	UBERON:0034919	female	PATO	PATO:0000383	11	year	UO	UO:0000036	Participants and Experimenters	P3Numbers_20150618_f_11_007	3
362	Homo sapiens	NCBITAXON	NCBITaxon:9606	brain	UBERON	UBERON:0000955	juvenile stage	UBERON	UBERON:0034919	male	PATO	PATO:0000384	11	year	UO	UO:0000036	Participants and Experimenters	P3Numbers_20150618_m_11_002	5
405	Homo sapiens	NCBITAXON	NCBITaxon:9606	brain	UBERON	UBERON:0000955	juvenile stage	UBERON	UBERON:0034919	female	PATO	PATO:0000383	11	year	UO	UO:0000036	Participants and Experimenters	P3Numbers_20150414_f_11_001	1
407	Homo sapiens	NCBITAXON	NCBITaxon:9606	brain	UBERON	UBERON:0000955	juvenile stage	UBERON	UBERON:0034919	female	PATO	PATO:0000383	11	year	UO	UO:0000036	Participants and Experimenters	P3Numbers_20150414_f_11_002	8
411	Homo sapiens	NCBITAXON	NCBITaxon:9606	brain	UBERON	UBERON:0000955	juvenile stage	UBERON	UBERON:0034919	female	PATO	PATO:0000383	13	year	UO	UO:0000036	Participants and Experimenters	P3Numbers_20150414_f_13_004	5
416	Homo sapiens	NCBITAXON	NCBITaxon:9606	brain	UBERON	UBERON:0000955	juvenile stage	UBERON	UBERON:0034919	female	PATO	PATO:0000383	14	year	UO	UO:0000036	Participants and Experimenters	P3Numbers_20150414_f_14_001	2
418	Homo sapiens	NCBITAXON	NCBITaxon:9606	brain	UBERON	UBERON:0000955	juvenile stage	UBERON	UBERON:0034919	female	PATO	PATO:0000383	14	year	UO	UO:0000036	Participants and Experimenters	P3Numbers_20150414_f_14_002	4
420	Homo sapiens	NCBITAXON	NCBITaxon:9606	brain	UBERON	UBERON:0000955	juvenile stage	UBERON	UBERON:0034919	female	PATO	PATO:0000383	14	year	UO	UO:0000036	Participants and Experimenters	P3Numbers_20150414_f_14_003	9
422	Homo sapiens	NCBITAXON	NCBITaxon:9606	brain	UBERON	UBERON:0000955	juvenile stage	UBERON	UBERON:0034919	female	PATO	PATO:0000383	15	year	UO	UO:0000036	Participants and Experimenters	P3Numbers_20150414_f_15_001	5
425	Homo sapiens	NCBITAXON	NCBITaxon:9606	brain	UBERON	UBERON:0000955	juvenile stage	UBERON	UBERON:0034919	male	PATO	PATO:0000384	13	year	UO	UO:0000036	Participants and Experimenters	P3Numbers_20150414_m_13_004	3
427	Homo sapiens	NCBITAXON	NCBITaxon:9606	brain	UBERON	UBERON:0000955	juvenile stage	UBERON	UBERON:0034919	male	PATO	PATO:0000384	14	year	UO	UO:0000036	Participants and Experimenters	P3Numbers_20150414_m_14_001	8
430	Homo sapiens	NCBITAXON	NCBITaxon:9606	brain	UBERON	UBERON:0000955	juvenile stage	UBERON	UBERON:0034919	male	PATO	PATO:0000384	14	year	UO	UO:0000036	Participants and Experimenters	P3Numbers_20150414_m_14_002	-
447	Homo sapiens	NCBITAXON	NCBITaxon:9606	brain	UBERON	UBERON:0000955	juvenile stage	UBERON	UBERON:0034919	male	PATO	PATO:0000384	15	year	UO	UO:0000036	Participants and Experimenters	P3Numbers_20150414_m_15_001	3
448	Homo sapiens	NCBITAXON	NCBITaxon:9606	brain	UBERON	UBERON:0000955	juvenile stage	UBERON	UBERON:0034919	male	PATO	PATO:0000384	14	year	UO	UO:0000036	Participants and Experimenters	P3Numbers_20150414_m_14_003	8
449	Homo sapiens	NCBITAXON	NCBITaxon:9606	brain	UBERON	UBERON:0000955	juvenile stage	UBERON	UBERON:0034919	female	PATO	PATO:0000383	15	year	UO	UO:0000036	Participants and Experimenters	P3Numbers_20150414_f_15_004	6
451	Homo sapiens	NCBITAXON	NCBITaxon:9606	brain	UBERON	UBERON:0000955	juvenile stage	UBERON	UBERON:0034919	female	PATO	PATO:0000383	15	year	UO	UO:0000036	Participants and Experimenters	P3Numbers_20150414_f_15_003	7
453	Homo sapiens	NCBITAXON	NCBITaxon:9606	brain	UBERON	UBERON:0000955	juvenile stage	UBERON	UBERON:0034919	female	PATO	PATO:0000383	15	year	UO	UO:0000036	Participants and Experimenters	P3Numbers_20150414_f_15_002	3
456	Homo sapiens	NCBITAXON	NCBITaxon:9606	brain	UBERON	UBERON:0000955	juvenile stage	UBERON	UBERON:0034919	female	PATO	PATO:0000383	14	year	UO	UO:0000036	Participants and Experimenters	P3Numbers_20150414_f_14_004	5
459	Homo sapiens	NCBITAXON	NCBITaxon:9606	brain	UBERON	UBERON:0000955	juvenile stage	UBERON	UBERON:0034919	male	PATO	PATO:0000384	12	year	UO	UO:0000036	Participants and Experimenters	P3Numbers_20141023_m_12_002	1
462	Homo sapiens	NCBITAXON	NCBITaxon:9606	brain	UBERON	UBERON:0000955	juvenile stage	UBERON	UBERON:0034919	male	PATO	PATO:0000384	12	year	UO	UO:0000036	Participants and Experimenters	P3Numbers_20141023_m_12_001	8
464	Homo sapiens	NCBITAXON	NCBITaxon:9606	brain	UBERON	UBERON:0000955	juvenile stage	UBERON	UBERON:0034919	female	PATO	PATO:0000383	14	year	UO	UO:0000036	Participants and Experimenters	P3Numbers_20141023_f_14_001	1
466	Homo sapiens	NCBITAXON	NCBITaxon:9606	brain	UBERON	UBERON:0000955	juvenile stage	UBERON	UBERON:0034919	female	PATO	PATO:0000383	11	year	UO	UO:0000036	Participants and Experimenters	P3Numbers_20141023_f_11_001	3
495	Homo sapiens	NCBITAXON	NCBITaxon:9606	brain	UBERON	UBERON:0000955	juvenile stage	UBERON	UBERON:0034919	male	PATO	PATO:0000384	15	year	UO	UO:0000036	Participants and Experimenters	P3Numbers_20141023_m_15_003	1
496	Homo sapiens	NCBITAXON	NCBITaxon:9606	brain	UBERON	UBERON:0000955	juvenile stage	UBERON	UBERON:0034919	female	PATO	PATO:0000383	11	year	UO	UO:0000036	Participants and Experimenters	P3Numbers_20141023_f_11_002	7
497	Homo sapiens	NCBITAXON	NCBITaxon:9606	brain	UBERON	UBERON:0000955	juvenile stage	UBERON	UBERON:0034919	female	PATO	PATO:0000383	12	year	UO	UO:0000036	Participants and Experimenters	P3Numbers_20141023_f_12_001	3
498	Homo sapiens	NCBITAXON	NCBITaxon:9606	brain	UBERON	UBERON:0000955	juvenile stage	UBERON	UBERON:0034919	female	PATO	PATO:0000383	11	year	UO	UO:0000036	Participants and Experimenters	P3Numbers_20141023_f_11_003	4
499	Homo sapiens	NCBITAXON	NCBITaxon:9606	brain	UBERON	UBERON:0000955	juvenile stage	UBERON	UBERON:0034919	female	PATO	PATO:0000383	12	year	UO	UO:0000036	Participants and Experimenters	P3Numbers_20141023_f_12_002	1
500	Homo sapiens	NCBITAXON	NCBITaxon:9606	brain	UBERON	UBERON:0000955	juvenile stage	UBERON	UBERON:0034919	female	PATO	PATO:0000383	13	year	UO	UO:0000036	Participants and Experimenters	P3Numbers_20141023_f_13_001	6
501	Homo sapiens	NCBITAXON	NCBITaxon:9606	brain	UBERON	UBERON:0000955	juvenile stage	UBERON	UBERON:0034919	female	PATO	PATO:0000383	14	year	UO	UO:0000036	Participants and Experimenters	P3Numbers_20141023_f_14_002	3
502	Homo sapiens	NCBITAXON	NCBITaxon:9606	brain	UBERON	UBERON:0000955	juvenile stage	UBERON	UBERON:0034919	female	PATO	PATO:0000383	14	year	UO	UO:0000036	Participants and Experimenters	P3Numbers_20141023_f_14_003	2
503	Homo sapiens	NCBITAXON	NCBITaxon:9606	brain	UBERON	UBERON:0000955	juvenile stage	UBERON	UBERON:0034919	female	PATO	PATO:0000383	15	year	UO	UO:0000036	Participants and Experimenters	P3Numbers_20141023_f_15_001	2
504	Homo sapiens	NCBITAXON	NCBITaxon:9606	brain	UBERON	UBERON:0000955	juvenile stage	UBERON	UBERON:0034919	male	PATO	PATO:0000384	13	year	UO	UO:0000036	Participants and Experimenters	P3Numbers_20141023_m_13_001	3
505	Homo sapiens	NCBITAXON	NCBITaxon:9606	brain	UBERON	UBERON:0000955	juvenile stage	UBERON	UBERON:0034919	male	PATO	PATO:0000384	14	year	UO	UO:0000036	Participants and Experimenters	P3Numbers_20141023_m_14_001	3
506	Homo sapiens	NCBITAXON	NCBITaxon:9606	brain	UBERON	UBERON:0000955	juvenile stage	UBERON	UBERON:0034919	male	PATO	PATO:0000384	14	year	UO	UO:0000036	Participants and Experimenters	P3Numbers_20141023_m_14_002	2
507	Homo sapiens	NCBITAXON	NCBITaxon:9606	brain	UBERON	UBERON:0000955	juvenile stage	UBERON	UBERON:0034919	male	PATO	PATO:0000384	15	year	UO	UO:0000036	Participants and Experimenters	P3Numbers_20141023_m_15_001	6
508	Homo sapiens	NCBITAXON	NCBITaxon:9606	brain	UBERON	UBERON:0000955	juvenile stage	UBERON	UBERON:0034919	male	PATO	PATO:0000384	15	year	UO	UO:0000036	Participants and Experimenters	P3Numbers_20141023_m_15_002	9
509	Homo sapiens	NCBITAXON	NCBITaxon:9606	brain	UBERON	UBERON:0000955	juvenile stage	UBERON	UBERON:0034919	female	PATO	PATO:0000383	9	year	UO	UO:0000036	Participants and Experimenters	P3Numbers_20150224_f_09_001	5
510	Homo sapiens	NCBITAXON	NCBITaxon:9606	brain	UBERON	UBERON:0000955	juvenile stage	UBERON	UBERON:0034919	female	PATO	PATO:0000383	10	year	UO	UO:0000036	Participants and Experimenters	P3Numbers_20150224_f_10_001	8
511	Homo sapiens	NCBITAXON	NCBITaxon:9606	brain	UBERON	UBERON:0000955	juvenile stage	UBERON	UBERON:0034919	female	PATO	PATO:0000383	11	year	UO	UO:0000036	Participants and Experimenters	P3Numbers_20150224_f_11_001	7
515	Homo sapiens	NCBITAXON	NCBITaxon:9606	brain	UBERON	UBERON:0000955	juvenile stage	UBERON	UBERON:0034919	female	PATO	PATO:0000383	13	year	UO	UO:0000036	Participants and Experimenters	P3Numbers_20141124_f_12_001	3
516	Homo sapiens	NCBITAXON	NCBITaxon:9606	brain	UBERON	UBERON:0000955	juvenile stage	UBERON	UBERON:0034919	female	PATO	PATO:0000383	12	year	UO	UO:0000036	Participants and Experimenters	P3Numbers_20141124_f_12_002	4
517	Homo sapiens	NCBITAXON	NCBITaxon:9606	brain	UBERON	UBERON:0000955	juvenile stage	UBERON	UBERON:0034919	female	PATO	PATO:0000383	13	year	UO	UO:0000036	Participants and Experimenters	P3Numbers_20141124_f_13_001	3
518	Homo sapiens	NCBITAXON	NCBITaxon:9606	brain	UBERON	UBERON:0000955	juvenile stage	UBERON	UBERON:0034919	female	PATO	PATO:0000383	13	year	UO	UO:0000036	Participants and Experimenters	P3Numbers_20141124_f_13_002	8
519	Homo sapiens	NCBITAXON	NCBITaxon:9606	brain	UBERON	UBERON:0000955	juvenile stage	UBERON	UBERON:0034919	female	PATO	PATO:0000383	14	year	UO	UO:0000036	Participants and Experimenters	P3Numbers_20141124_f_14_001	3
520	Homo sapiens	NCBITAXON	NCBITaxon:9606	brain	UBERON	UBERON:0000955	juvenile stage	UBERON	UBERON:0034919	female	PATO	PATO:0000383	14	year	UO	UO:0000036	Participants and Experimenters	P3Numbers_20141124_f_14_002	6
521	Homo sapiens	NCBITAXON	NCBITaxon:9606	brain	UBERON	UBERON:0000955	juvenile stage	UBERON	UBERON:0034919	female	PATO	PATO:0000383	14	year	UO	UO:0000036	Participants and Experimenters	P3Numbers_20141124_f_14_003	9
522	Homo sapiens	NCBITAXON	NCBITaxon:9606	brain	UBERON	UBERON:0000955	juvenile stage	UBERON	UBERON:0034919	female	PATO	PATO:0000383	14	year	UO	UO:0000036	Participants and Experimenters	P3Numbers_20141124_f_14_004	1
523	Homo sapiens	NCBITAXON	NCBITaxon:9606	brain	UBERON	UBERON:0000955	juvenile stage	UBERON	UBERON:0034919	female	PATO	PATO:0000383	15	year	UO	UO:0000036	Participants and Experimenters	P3Numbers_20141124_f_15_001	9
524	Homo sapiens	NCBITAXON	NCBITaxon:9606	brain	UBERON	UBERON:0000955	juvenile stage	UBERON	UBERON:0034919	female	PATO	PATO:0000383	17	year	UO	UO:0000036	Participants and Experimenters	P3Numbers_20141124_f_17_001	3
525	Homo sapiens	NCBITAXON	NCBITaxon:9606	brain	UBERON	UBERON:0000955	juvenile stage	UBERON	UBERON:0034919	female	PATO	PATO:0000383	17	year	UO	UO:0000036	Participants and Experimenters	P3Numbers_20141124_f_17_002	4
526	Homo sapiens	NCBITAXON	NCBITaxon:9606	brain	UBERON	UBERON:0000955	juvenile stage	UBERON	UBERON:0034919	male	PATO	PATO:0000384	12	year	UO	UO:0000036	Participants and Experimenters	P3Numbers_20141124_m_12_001	4
527	Homo sapiens	NCBITAXON	NCBITaxon:9606	brain	UBERON	UBERON:0000955	juvenile stage	UBERON	UBERON:0034919	male	PATO	PATO:0000384	12	year	UO	UO:0000036	Participants and Experimenters	P3Numbers_20141124_m_12_002	7
528	Homo sapiens	NCBITAXON	NCBITaxon:9606	brain	UBERON	UBERON:0000955	juvenile stage	UBERON	UBERON:0034919	male	PATO	PATO:0000384	13	year	UO	UO:0000036	Participants and Experimenters	P3Numbers_20141124_m_13_001	6
529	Homo sapiens	NCBITAXON	NCBITaxon:9606	brain	UBERON	UBERON:0000955	juvenile stage	UBERON	UBERON:0034919	male	PATO	PATO:0000384	14	year	UO	UO:0000036	Participants and Experimenters	P3Numbers_20141124_m_14_001	1
530	Homo sapiens	NCBITAXON	NCBITaxon:9606	brain	UBERON	UBERON:0000955	juvenile stage	UBERON	UBERON:0034919	male	PATO	PATO:0000384	14	year	UO	UO:0000036	Participants and Experimenters	P3Numbers_20141124_m_14_002	5
531	Homo sapiens	NCBITAXON	NCBITaxon:9606	brain	UBERON	UBERON:0000955	juvenile stage	UBERON	UBERON:0034919	male	PATO	PATO:0000384	14	year	UO	UO:0000036	Participants and Experimenters	P3Numbers_20141124_m_14_003	8
532	Homo sapiens	NCBITAXON	NCBITaxon:9606	brain	UBERON	UBERON:0000955	juvenile stage	UBERON	UBERON:0034919	male	PATO	PATO:0000384	14	year	UO	UO:0000036	Participants and Experimenters	P3Numbers_20141124_m_14_004	2
533	Homo sapiens	NCBITAXON	NCBITaxon:9606	brain	UBERON	UBERON:0000955	juvenile stage	UBERON	UBERON:0034919	male	PATO	PATO:0000384	15	year	UO	UO:0000036	Participants and Experimenters	P3Numbers_20141124_m_15_001	9
534	Homo sapiens	NCBITAXON	NCBITaxon:9606	brain	UBERON	UBERON:0000955	juvenile stage	UBERON	UBERON:0034919	male	PATO	PATO:0000384	17	year	UO	UO:0000036	Participants and Experimenters	P3Numbers_20141124_m_17_001	2
535	Homo sapiens	NCBITAXON	NCBITaxon:9606	brain	UBERON	UBERON:0000955	juvenile stage	UBERON	UBERON:0034919	female	PATO	PATO:0000383	10	year	UO	UO:0000036	Participants and Experimenters	P3Numbers_20141204_f_10_001	1
536	Homo sapiens	NCBITAXON	NCBITaxon:9606	brain	UBERON	UBERON:0000955	juvenile stage	UBERON	UBERON:0034919	female	PATO	PATO:0000383	11	year	UO	UO:0000036	Participants and Experimenters	P3Numbers_20141204_f_11_001	3
537	Homo sapiens	NCBITAXON	NCBITaxon:9606	brain	UBERON	UBERON:0000955	juvenile stage	UBERON	UBERON:0034919	female	PATO	PATO:0000383	11	year	UO	UO:0000036	Participants and Experimenters	P3Numbers_20141204_f_11_002	3
538	Homo sapiens	NCBITAXON	NCBITaxon:9606	brain	UBERON	UBERON:0000955	juvenile stage	UBERON	UBERON:0034919	female	PATO	PATO:0000383	11	year	UO	UO:0000036	Participants and Experimenters	P3Numbers_20141204_f_11_003	1
539	Homo sapiens	NCBITAXON	NCBITaxon:9606	brain	UBERON	UBERON:0000955	juvenile stage	UBERON	UBERON:0034919	female	PATO	PATO:0000383	11	year	UO	UO:0000036	Participants and Experimenters	P3Numbers_20141204_f_11_004	6
540	Homo sapiens	NCBITAXON	NCBITaxon:9606	brain	UBERON	UBERON:0000955	juvenile stage	UBERON	UBERON:0034919	female	PATO	PATO:0000383	11	year	UO	UO:0000036	Participants and Experimenters	P3Numbers_20141204_f_11_005	7
541	Homo sapiens	NCBITAXON	NCBITaxon:9606	brain	UBERON	UBERON:0000955	juvenile stage	UBERON	UBERON:0034919	female	PATO	PATO:0000383	11	year	UO	UO:0000036	Participants and Experimenters	P3Numbers_20141204_f_11_006	5
542	Homo sapiens	NCBITAXON	NCBITaxon:9606	brain	UBERON	UBERON:0000955	juvenile stage	UBERON	UBERON:0034919	female	PATO	PATO:0000383	11	year	UO	UO:0000036	Participants and Experimenters	P3Numbers_20141204_f_11_007	7
543	Homo sapiens	NCBITAXON	NCBITaxon:9606	brain	UBERON	UBERON:0000955	juvenile stage	UBERON	UBERON:0034919	female	PATO	PATO:0000383	12	year	UO	UO:0000036	Participants and Experimenters	P3Numbers_20141204_f_12_001	3
544	Homo sapiens	NCBITAXON	NCBITaxon:9606	brain	UBERON	UBERON:0000955	juvenile stage	UBERON	UBERON:0034919	female	PATO	PATO:0000383	12	year	UO	UO:0000036	Participants and Experimenters	P3Numbers_20141204_f_12_002	5
545	Homo sapiens	NCBITAXON	NCBITaxon:9606	brain	UBERON	UBERON:0000955	juvenile stage	UBERON	UBERON:0034919	female	PATO	PATO:0000383	12	year	UO	UO:0000036	Participants and Experimenters	P3Numbers_20141204_f_12_003	5
546	Homo sapiens	NCBITAXON	NCBITaxon:9606	brain	UBERON	UBERON:0000955	juvenile stage	UBERON	UBERON:0034919	female	PATO	PATO:0000383	13	year	UO	UO:0000036	Participants and Experimenters	P3Numbers_20141204_f_13_001	7
547	Homo sapiens	NCBITAXON	NCBITaxon:9606	brain	UBERON	UBERON:0000955	juvenile stage	UBERON	UBERON:0034919	female	PATO	PATO:0000383	13	year	UO	UO:0000036	Participants and Experimenters	P3Numbers_20141204_f_13_002	2
548	Homo sapiens	NCBITAXON	NCBITaxon:9606	brain	UBERON	UBERON:0000955	juvenile stage	UBERON	UBERON:0034919	female	PATO	PATO:0000383	14	year	UO	UO:0000036	Participants and Experimenters	P3Numbers_20141204_f_14_001	5
549	Homo sapiens	NCBITAXON	NCBITaxon:9606	brain	UBERON	UBERON:0000955	juvenile stage	UBERON	UBERON:0034919	female	PATO	PATO:0000383	14	year	UO	UO:0000036	Participants and Experimenters	P3Numbers_20141204_f_14_002	5
550	Homo sapiens	NCBITAXON	NCBITaxon:9606	brain	UBERON	UBERON:0000955	juvenile stage	UBERON	UBERON:0034919	female	PATO	PATO:0000383	15	year	UO	UO:0000036	Participants and Experimenters	P3Numbers_20141204_f_15_001	1
551	Homo sapiens	NCBITAXON	NCBITaxon:9606	brain	UBERON	UBERON:0000955	juvenile stage	UBERON	UBERON:0034919	male	PATO	PATO:0000384	8	year	UO	UO:0000036	Participants and Experimenters	P3Numbers_20141204_m_08_001	2
552	Homo sapiens	NCBITAXON	NCBITaxon:9606	brain	UBERON	UBERON:0000955	juvenile stage	UBERON	UBERON:0034919	male	PATO	PATO:0000384	11	year	UO	UO:0000036	Participants and Experimenters	P3Numbers_20141204_m_11_001	4
553	Homo sapiens	NCBITAXON	NCBITaxon:9606	brain	UBERON	UBERON:0000955	juvenile stage	UBERON	UBERON:0034919	male	PATO	PATO:0000384	11	year	UO	UO:0000036	Participants and Experimenters	P3Numbers_20141204_m_11_002	2
554	Homo sapiens	NCBITAXON	NCBITaxon:9606	brain	UBERON	UBERON:0000955	juvenile stage	UBERON	UBERON:0034919	male	PATO	PATO:0000384	12	year	UO	UO:0000036	Participants and Experimenters	P3Numbers_20141204_m_12_001	5
555	Homo sapiens	NCBITAXON	NCBITaxon:9606	brain	UBERON	UBERON:0000955	juvenile stage	UBERON	UBERON:0034919	male	PATO	PATO:0000384	12	year	UO	UO:0000036	Participants and Experimenters	P3Numbers_20141204_m_12_002	2
556	Homo sapiens	NCBITAXON	NCBITaxon:9606	brain	UBERON	UBERON:0000955	juvenile stage	UBERON	UBERON:0034919	male	PATO	PATO:0000384	13	year	UO	UO:0000036	Participants and Experimenters	P3Numbers_20141204_m_13_001	7
557	Homo sapiens	NCBITAXON	NCBITaxon:9606	brain	UBERON	UBERON:0000955	juvenile stage	UBERON	UBERON:0034919	male	PATO	PATO:0000384	14	year	UO	UO:0000036	Participants and Experimenters	P3Numbers_20141204_m_14_001	5
558	Homo sapiens	NCBITAXON	NCBITaxon:9606	brain	UBERON	UBERON:0000955	juvenile stage	UBERON	UBERON:0034919	male	PATO	PATO:0000384	14	year	UO	UO:0000036	Participants and Experimenters	P3Numbers_20141204_m_14_002	3
559	Homo sapiens	NCBITAXON	NCBITaxon:9606	brain	UBERON	UBERON:0000955	juvenile stage	UBERON	UBERON:0034919	female	PATO	PATO:0000383	11	year	UO	UO:0000036	Participants and Experimenters	P3Numbers_20150224_f_11_002	2
560	Homo sapiens	NCBITAXON	NCBITaxon:9606	brain	UBERON	UBERON:0000955	juvenile stage	UBERON	UBERON:0034919	female	PATO	PATO:0000383	14	year	UO	UO:0000036	Participants and Experimenters	P3Numbers_20150224_f_14_001	7
561	Homo sapiens	NCBITAXON	NCBITaxon:9606	brain	UBERON	UBERON:0000955	juvenile stage	UBERON	UBERON:0034919	female	PATO	PATO:0000383	15	year	UO	UO:0000036	Participants and Experimenters	P3Numbers_20150224_f_15_001	4
562	Homo sapiens	NCBITAXON	NCBITaxon:9606	brain	UBERON	UBERON:0000955	juvenile stage	UBERON	UBERON:0034919	male	PATO	PATO:0000384	11	year	UO	UO:0000036	Participants and Experimenters	P3Numbers_20150224_m_11_001	7
563	Homo sapiens	NCBITAXON	NCBITaxon:9606	brain	UBERON	UBERON:0000955	juvenile stage	UBERON	UBERON:0034919	male	PATO	PATO:0000384	11	year	UO	UO:0000036	Participants and Experimenters	P3Numbers_20150224_m_11_002	7
564	Homo sapiens	NCBITAXON	NCBITaxon:9606	brain	UBERON	UBERON:0000955	juvenile stage	UBERON	UBERON:0034919	male	PATO	PATO:0000384	11	year	UO	UO:0000036	Participants and Experimenters	P3Numbers_20150224_m_11_003	4
565	Homo sapiens	NCBITAXON	NCBITaxon:9606	brain	UBERON	UBERON:0000955	juvenile stage	UBERON	UBERON:0034919	male	PATO	PATO:0000384	11	year	UO	UO:0000036	Participants and Experimenters	P3Numbers_20150224_m_11_004	7
566	Homo sapiens	NCBITAXON	NCBITaxon:9606	brain	UBERON	UBERON:0000955	juvenile stage	UBERON	UBERON:0034919	male	PATO	PATO:0000384	12	year	UO	UO:0000036	Participants and Experimenters	P3Numbers_20150224_m_12_001	3
567	Homo sapiens	NCBITAXON	NCBITaxon:9606	brain	UBERON	UBERON:0000955	juvenile stage	UBERON	UBERON:0034919	male	PATO	PATO:0000384	12	year	UO	UO:0000036	Participants and Experimenters	P3Numbers_20150224_m_12_002	5
568	Homo sapiens	NCBITAXON	NCBITaxon:9606	brain	UBERON	UBERON:0000955	juvenile stage	UBERON	UBERON:0034919	male	PATO	PATO:0000384	12	year	UO	UO:0000036	Participants and Experimenters	P3Numbers_20150224_m_12_003	4
569	Homo sapiens	NCBITAXON	NCBITaxon:9606	brain	UBERON	UBERON:0000955	juvenile stage	UBERON	UBERON:0034919	male	PATO	PATO:0000384	13	year	UO	UO:0000036	Participants and Experimenters	P3Numbers_20150224_m_13_001	6
570	Homo sapiens	NCBITAXON	NCBITaxon:9606	brain	UBERON	UBERON:0000955	juvenile stage	UBERON	UBERON:0034919	male	PATO	PATO:0000384	13	year	UO	UO:0000036	Participants and Experimenters	P3Numbers_20150224_m_13_002	4
571	Homo sapiens	NCBITAXON	NCBITaxon:9606	brain	UBERON	UBERON:0000955	juvenile stage	UBERON	UBERON:0034919	male	PATO	PATO:0000384	14	year	UO	UO:0000036	Participants and Experimenters	P3Numbers_20150224_m_14_001	3
572	Homo sapiens	NCBITAXON	NCBITaxon:9606	brain	UBERON	UBERON:0000955	juvenile stage	UBERON	UBERON:0034919	male	PATO	PATO:0000384	15	year	UO	UO:0000036	Participants and Experimenters	P3Numbers_20150224_m_15_001	3
573	Homo sapiens	NCBITAXON	NCBITaxon:9606	brain	UBERON	UBERON:0000955	juvenile stage	UBERON	UBERON:0034919	male	PATO	PATO:0000384	15	year	UO	UO:0000036	Participants and Experimenters	P3Numbers_20150224_m_15_002	3
574	Homo sapiens	NCBITAXON	NCBITaxon:9606	brain	UBERON	UBERON:0000955	juvenile stage	UBERON	UBERON:0034919	male	PATO	PATO:0000384	15	year	UO	UO:0000036	Participants and Experimenters	P3Numbers_20150224_m_15_003	3
575	Homo sapiens	NCBITAXON	NCBITaxon:9606	brain	UBERON	UBERON:0000955	juvenile stage	UBERON	UBERON:0034919	male	PATO	PATO:0000384	15	year	UO	UO:0000036	Participants and Experimenters	P3Numbers_20150224_m_15_004	3
576	Homo sapiens	NCBITAXON	NCBITaxon:9606	brain	UBERON	UBERON:0000955	juvenile stage	UBERON	UBERON:0034919	female	PATO	PATO:0000383	14	year	UO	UO:0000036	Participants and Experimenters	P3Numbers_20150507_f_14_001	1
577	Homo sapiens	NCBITAXON	NCBITaxon:9606	brain	UBERON	UBERON:0000955	juvenile stage	UBERON	UBERON:0034919	female	PATO	PATO:0000383	14	year	UO	UO:0000036	Participants and Experimenters	P3Numbers_20150507_f_14_002	3
578	Homo sapiens	NCBITAXON	NCBITaxon:9606	brain	UBERON	UBERON:0000955	juvenile stage	UBERON	UBERON:0034919	female	PATO	PATO:0000383	14	year	UO	UO:0000036	Participants and Experimenters	P3Numbers_20150507_f_14_003	6
579	Homo sapiens	NCBITAXON	NCBITaxon:9606	brain	UBERON	UBERON:0000955	juvenile stage	UBERON	UBERON:0034919	female	PATO	PATO:0000383	14	year	UO	UO:0000036	Participants and Experimenters	P3Numbers_20150507_f_14_004	2
580	Homo sapiens	NCBITAXON	NCBITaxon:9606	brain	UBERON	UBERON:0000955	juvenile stage	UBERON	UBERON:0034919	female	PATO	PATO:0000383	14	year	UO	UO:0000036	Participants and Experimenters	P3Numbers_20150507_f_14_005	4
581	Homo sapiens	NCBITAXON	NCBITaxon:9606	brain	UBERON	UBERON:0000955	juvenile stage	UBERON	UBERON:0034919	male	PATO	PATO:0000384	13	year	UO	UO:0000036	Participants and Experimenters	P3Numbers_20150507_m_13_001	3
582	Homo sapiens	NCBITAXON	NCBITaxon:9606	brain	UBERON	UBERON:0000955	juvenile stage	UBERON	UBERON:0034919	male	PATO	PATO:0000384	14	year	UO	UO:0000036	Participants and Experimenters	P3Numbers_20150507_m_14_001	7
583	Homo sapiens	NCBITAXON	NCBITaxon:9606	brain	UBERON	UBERON:0000955	juvenile stage	UBERON	UBERON:0034919	male	PATO	PATO:0000384	14	year	UO	UO:0000036	Participants and Experimenters	P3Numbers_20150507_m_14_002	3
584	Homo sapiens	NCBITAXON	NCBITaxon:9606	brain	UBERON	UBERON:0000955	juvenile stage	UBERON	UBERON:0034919	male	PATO	PATO:0000384	14	year	UO	UO:0000036	Participants and Experimenters	P3Numbers_20150507_m_14_003	2
585	Homo sapiens	NCBITAXON	NCBITaxon:9606	brain	UBERON	UBERON:0000955	juvenile stage	UBERON	UBERON:0034919	male	PATO	PATO:0000384	14	year	UO	UO:0000036	Participants and Experimenters	P3Numbers_20150507_m_14_004	9
586	Homo sapiens	NCBITAXON	NCBITaxon:9606	brain	UBERON	UBERON:0000955	juvenile stage	UBERON	UBERON:0034919	male	PATO	PATO:0000384	14	year	UO	UO:0000036	Participants and Experimenters	P3Numbers_20150507_m_14_005	6
587	Homo sapiens	NCBITAXON	NCBITaxon:9606	brain	UBERON	UBERON:0000955	juvenile stage	UBERON	UBERON:0034919	male	PATO	PATO:0000384	14	year	UO	UO:0000036	Participants and Experimenters	P3Numbers_20150507_m_14_006	7
588	Homo sapiens	NCBITAXON	NCBITaxon:9606	brain	UBERON	UBERON:0000955	juvenile stage	UBERON	UBERON:0034919	male	PATO	PATO:0000384	14	year	UO	UO:0000036	Participants and Experimenters	P3Numbers_20150507_m_14_007	8
589	Homo sapiens	NCBITAXON	NCBITaxon:9606	brain	UBERON	UBERON:0000955	juvenile stage	UBERON	UBERON:0034919	male	PATO	PATO:0000384	15	year	UO	UO:0000036	Participants and Experimenters	P3Numbers_20150507_m_15_001	5
590	Homo sapiens	NCBITAXON	NCBITaxon:9606	brain	UBERON	UBERON:0000955	juvenile stage	UBERON	UBERON:0034919	male	PATO	PATO:0000384	16	year	UO	UO:0000036	Participants and Experimenters	P3Numbers_20150507_m_16_001	6
609	Homo sapiens	NCBITAXON	NCBITaxon:9606	brain	UBERON	UBERON:0000955	juvenile stage	UBERON	UBERON:0034919	female	PATO	PATO:0000383	13	year	UO	UO:0000036	Participants and Experimenters	P3Numbers_20150107_f_13_001	3
610	Homo sapiens	NCBITAXON	NCBITaxon:9606	brain	UBERON	UBERON:0000955	juvenile stage	UBERON	UBERON:0034919	female	PATO	PATO:0000383	14	year	UO	UO:0000036	Participants and Experimenters	P3Numbers_20150107_f_14_001	5
611	Homo sapiens	NCBITAXON	NCBITaxon:9606	brain	UBERON	UBERON:0000955	juvenile stage	UBERON	UBERON:0034919	female	PATO	PATO:0000383	14	year	UO	UO:0000036	Participants and Experimenters	P3Numbers_20150107_f_14_002	3
612	Homo sapiens	NCBITAXON	NCBITaxon:9606	brain	UBERON	UBERON:0000955	juvenile stage	UBERON	UBERON:0034919	female	PATO	PATO:0000383	14	year	UO	UO:0000036	Participants and Experimenters	P3Numbers_20150107_f_14_003	2
613	Homo sapiens	NCBITAXON	NCBITaxon:9606	brain	UBERON	UBERON:0000955	juvenile stage	UBERON	UBERON:0034919	female	PATO	PATO:0000383	14	year	UO	UO:0000036	Participants and Experimenters	P3Numbers_20150107_f_14_004	3
614	Homo sapiens	NCBITAXON	NCBITaxon:9606	brain	UBERON	UBERON:0000955	juvenile stage	UBERON	UBERON:0034919	female	PATO	PATO:0000383	14	year	UO	UO:0000036	Participants and Experimenters	P3Numbers_20150107_f_14_005	8
615	Homo sapiens	NCBITAXON	NCBITaxon:9606	brain	UBERON	UBERON:0000955	juvenile stage	UBERON	UBERON:0034919	female	PATO	PATO:0000383	14	year	UO	UO:0000036	Participants and Experimenters	P3Numbers_20150107_f_14_006	2
616	Homo sapiens	NCBITAXON	NCBITaxon:9606	brain	UBERON	UBERON:0000955	juvenile stage	UBERON	UBERON:0034919	female	PATO	PATO:0000383	14	year	UO	UO:0000036	Participants and Experimenters	P3Numbers_20150107_f_14_007	2
617	Homo sapiens	NCBITAXON	NCBITaxon:9606	brain	UBERON	UBERON:0000955	juvenile stage	UBERON	UBERON:0034919	female	PATO	PATO:0000383	15	year	UO	UO:0000036	Participants and Experimenters	P3Numbers_20150107_f_15_001	8
618	Homo sapiens	NCBITAXON	NCBITaxon:9606	brain	UBERON	UBERON:0000955	juvenile stage	UBERON	UBERON:0034919	male	PATO	PATO:0000384	14	year	UO	UO:0000036	Participants and Experimenters	P3Numbers_20150107_m_14_001	5
619	Homo sapiens	NCBITAXON	NCBITaxon:9606	brain	UBERON	UBERON:0000955	juvenile stage	UBERON	UBERON:0034919	male	PATO	PATO:0000384	14	year	UO	UO:0000036	Participants and Experimenters	P3Numbers_20150107_m_14_003	1
620	Homo sapiens	NCBITAXON	NCBITaxon:9606	brain	UBERON	UBERON:0000955	juvenile stage	UBERON	UBERON:0034919	male	PATO	PATO:0000384	14	year	UO	UO:0000036	Participants and Experimenters	P3Numbers_20150107_m_14_002	5
621	Homo sapiens	NCBITAXON	NCBITaxon:9606	brain	UBERON	UBERON:0000955	juvenile stage	UBERON	UBERON:0034919	male	PATO	PATO:0000384	14	year	UO	UO:0000036	Participants and Experimenters	P3Numbers_20150107_m_14_004	7
622	Homo sapiens	NCBITAXON	NCBITaxon:9606	brain	UBERON	UBERON:0000955	juvenile stage	UBERON	UBERON:0034919	male	PATO	PATO:0000384	14	year	UO	UO:0000036	Participants and Experimenters	P3Numbers_20150107_m_14_005	4
623	Homo sapiens	NCBITAXON	NCBITaxon:9606	brain	UBERON	UBERON:0000955	juvenile stage	UBERON	UBERON:0034919	male	PATO	PATO:0000384	15	year	UO	UO:0000036	Participants and Experimenters	P3Numbers_20150107_m_15_001	8
624	Homo sapiens	NCBITAXON	NCBITaxon:9606	brain	UBERON	UBERON:0000955	juvenile stage	UBERON	UBERON:0034919	male	PATO	PATO:0000384	12	year	UO	UO:0000036	Participants and Experimenters	P3Numbers_20150314_m_12_001	7
626	Homo sapiens	NCBITAXON	NCBITaxon:9606	brain	UBERON	UBERON:0000955	juvenile stage	UBERON	UBERON:0034919	male	PATO	PATO:0000384	15	year	UO	UO:0000036	Participants and Experimenters	P3Numbers_20150203_m_15_001	7
627	Homo sapiens	NCBITAXON	NCBITaxon:9606	brain	UBERON	UBERON:0000955	juvenile stage	UBERON	UBERON:0034919	male	PATO	PATO:0000384	16	year	UO	UO:0000036	Participants and Experimenters	P3Numbers_20150203_m_16_001	3
628	Homo sapiens	NCBITAXON	NCBITaxon:9606	brain	UBERON	UBERON:0000955	juvenile stage	UBERON	UBERON:0034919	male	PATO	PATO:0000384	17	year	UO	UO:0000036	Participants and Experimenters	P3Numbers_20150203_m_17_001	7
629	Homo sapiens	NCBITAXON	NCBITaxon:9606	brain	UBERON	UBERON:0000955	juvenile stage	UBERON	UBERON:0034919	male	PATO	PATO:0000384	17	year	UO	UO:0000036	Participants and Experimenters	P3Numbers_20150203_m_17_002	1
630	Homo sapiens	NCBITAXON	NCBITaxon:9606	brain	UBERON	UBERON:0000955	juvenile stage	UBERON	UBERON:0034919	male	PATO	PATO:0000384	17	year	UO	UO:0000036	Participants and Experimenters	P3Numbers_20150203_m_17_003	4
631	Homo sapiens	NCBITAXON	NCBITaxon:9606	brain	UBERON	UBERON:0000955	juvenile stage	UBERON	UBERON:0034919	male	PATO	PATO:0000384	17	year	UO	UO:0000036	Participants and Experimenters	P3Numbers_20150203_m_17_004	8
632	Homo sapiens	NCBITAXON	NCBITaxon:9606	brain	UBERON	UBERON:0000955	juvenile stage	UBERON	UBERON:0034919	male	PATO	PATO:0000384	17	year	UO	UO:0000036	Participants and Experimenters	P3Numbers_20150203_m_17_005	5
633	Homo sapiens	NCBITAXON	NCBITaxon:9606	brain	UBERON	UBERON:0000955	juvenile stage	UBERON	UBERON:0034919	male	PATO	PATO:0000384	17	year	UO	UO:0000036	Participants and Experimenters	P3Numbers_20150203_m_17_006	6
634	Homo sapiens	NCBITAXON	NCBITaxon:9606	brain	UBERON	UBERON:0000955	juvenile stage	UBERON	UBERON:0034919	female	PATO	PATO:0000383	9	year	UO	UO:0000036	Participants and Experimenters	P3Numbers_20150126_f_09_001	6
635	Homo sapiens	NCBITAXON	NCBITaxon:9606	brain	UBERON	UBERON:0000955	juvenile stage	UBERON	UBERON:0034919	female	PATO	PATO:0000383	9	year	UO	UO:0000036	Participants and Experimenters	P3Numbers_20150126_f_09_002	5
636	Homo sapiens	NCBITAXON	NCBITaxon:9606	brain	UBERON	UBERON:0000955	juvenile stage	UBERON	UBERON:0034919	female	PATO	PATO:0000383	10	year	UO	UO:0000036	Participants and Experimenters	P3Numbers_20150126_f_10_001	3
637	Homo sapiens	NCBITAXON	NCBITaxon:9606	brain	UBERON	UBERON:0000955	juvenile stage	UBERON	UBERON:0034919	female	PATO	PATO:0000383	11	year	UO	UO:0000036	Participants and Experimenters	P3Numbers_20150126_f_11_001	7
638	Homo sapiens	NCBITAXON	NCBITaxon:9606	brain	UBERON	UBERON:0000955	juvenile stage	UBERON	UBERON:0034919	female	PATO	PATO:0000383	12	year	UO	UO:0000036	Participants and Experimenters	P3Numbers_20150126_f_12_001	7
639	Homo sapiens	NCBITAXON	NCBITaxon:9606	brain	UBERON	UBERON:0000955	juvenile stage	UBERON	UBERON:0034919	female	PATO	PATO:0000383	12	year	UO	UO:0000036	Participants and Experimenters	P3Numbers_20150126_f_12_002	1
640	Homo sapiens	NCBITAXON	NCBITaxon:9606	brain	UBERON	UBERON:0000955	juvenile stage	UBERON	UBERON:0034919	female	PATO	PATO:0000383	12	year	UO	UO:0000036	Participants and Experimenters	P3Numbers_20150126_f_12_003	7
641	Homo sapiens	NCBITAXON	NCBITaxon:9606	brain	UBERON	UBERON:0000955	juvenile stage	UBERON	UBERON:0034919	female	PATO	PATO:0000383	12	year	UO	UO:0000036	Participants and Experimenters	P3Numbers_20150126_f_12_004	4
642	Homo sapiens	NCBITAXON	NCBITaxon:9606	brain	UBERON	UBERON:0000955	juvenile stage	UBERON	UBERON:0034919	female	PATO	PATO:0000383	13	year	UO	UO:0000036	Participants and Experimenters	P3Numbers_20150126_f_13_001	5
643	Homo sapiens	NCBITAXON	NCBITaxon:9606	brain	UBERON	UBERON:0000955	juvenile stage	UBERON	UBERON:0034919	female	PATO	PATO:0000383	14	year	UO	UO:0000036	Participants and Experimenters	P3Numbers_20150126_f_14_001	5
644	Homo sapiens	NCBITAXON	NCBITaxon:9606	brain	UBERON	UBERON:0000955	juvenile stage	UBERON	UBERON:0034919	female	PATO	PATO:0000383	14	year	UO	UO:0000036	Participants and Experimenters	P3Numbers_20150126_f_14_001	5
648	Homo sapiens	NCBITAXON	NCBITaxon:9606	brain	UBERON	UBERON:0000955	juvenile stage	UBERON	UBERON:0034919	male	PATO	PATO:0000384	7	year	UO	UO:0000036	Participants and Experimenters	P3Numbers_20150126_m_07_001	9
649	Homo sapiens	NCBITAXON	NCBITaxon:9606	brain	UBERON	UBERON:0000955	juvenile stage	UBERON	UBERON:0034919	male	PATO	PATO:0000384	9	year	UO	UO:0000036	Participants and Experimenters	P3Numbers_20150126_m_09_001	8
650	Homo sapiens	NCBITAXON	NCBITaxon:9606	brain	UBERON	UBERON:0000955	juvenile stage	UBERON	UBERON:0034919	male	PATO	PATO:0000384	12	year	UO	UO:0000036	Participants and Experimenters	P3Numbers_20150126_m_12_001	5
651	Homo sapiens	NCBITAXON	NCBITaxon:9606	brain	UBERON	UBERON:0000955	juvenile stage	UBERON	UBERON:0034919	male	PATO	PATO:0000384	12	year	UO	UO:0000036	Participants and Experimenters	P3Numbers_20150126_m_12_002	7
652	Homo sapiens	NCBITAXON	NCBITaxon:9606	brain	UBERON	UBERON:0000955	juvenile stage	UBERON	UBERON:0034919	male	PATO	PATO:0000384	12	year	UO	UO:0000036	Participants and Experimenters	P3Numbers_20150126_m_12_003	6
653	Homo sapiens	NCBITAXON	NCBITaxon:9606	brain	UBERON	UBERON:0000955	juvenile stage	UBERON	UBERON:0034919	male	PATO	PATO:0000384	12	year	UO	UO:0000036	Participants and Experimenters	P3Numbers_20150126_m_12_004	5
654	Homo sapiens	NCBITAXON	NCBITaxon:9606	brain	UBERON	UBERON:0000955	juvenile stage	UBERON	UBERON:0034919	male	PATO	PATO:0000384	13	year	UO	UO:0000036	Participants and Experimenters	P3Numbers_20150126_m_13_001	1
655	Homo sapiens	NCBITAXON	NCBITaxon:9606	brain	UBERON	UBERON:0000955	juvenile stage	UBERON	UBERON:0034919	male	PATO	PATO:0000384	13	year	UO	UO:0000036	Participants and Experimenters	P3Numbers_20150126_m_13_001	1
656	Homo sapiens	NCBITAXON	NCBITaxon:9606	brain	UBERON	UBERON:0000955	juvenile stage	UBERON	UBERON:0034919	male	PATO	PATO:0000384	13	year	UO	UO:0000036	Participants and Experimenters	P3Numbers_20150126_m_13_002	4
657	Homo sapiens	NCBITAXON	NCBITaxon:9606	brain	UBERON	UBERON:0000955	juvenile stage	UBERON	UBERON:0034919	male	PATO	PATO:0000384	15	year	UO	UO:0000036	Participants and Experimenters	P3Numbers_20150126_m_15_001	3
658	Homo sapiens	NCBITAXON	NCBITaxon:9606	brain	UBERON	UBERON:0000955	juvenile stage	UBERON	UBERON:0034919	male	PATO	PATO:0000384	15	year	UO	UO:0000036	Participants and Experimenters	P3Numbers_20150126_m_15_002	3
659	Homo sapiens	NCBITAXON	NCBITaxon:9606	brain	UBERON	UBERON:0000955	juvenile stage	UBERON	UBERON:0034919	male	PATO	PATO:0000384	15	year	UO	UO:0000036	Participants and Experimenters	P3Numbers_20150126_m_15_003	6
660	Homo sapiens	NCBITAXON	NCBITaxon:9606	brain	UBERON	UBERON:0000955	juvenile stage	UBERON	UBERON:0034919	male	PATO	PATO:0000384	15	year	UO	UO:0000036	Participants and Experimenters	P3Numbers_20150126_m_15_004	5
661	Homo sapiens	NCBITAXON	NCBITaxon:9606	brain	UBERON	UBERON:0000955	juvenile stage	UBERON	UBERON:0034919	female	PATO	PATO:0000383	11	year	UO	UO:0000036	Participants and Experimenters	P3Numbers_20150204_f_11_001	5
662	Homo sapiens	NCBITAXON	NCBITaxon:9606	brain	UBERON	UBERON:0000955	juvenile stage	UBERON	UBERON:0034919	female	PATO	PATO:0000383	11	year	UO	UO:0000036	Participants and Experimenters	P3Numbers_20150204_f_11_002	6
663	Homo sapiens	NCBITAXON	NCBITaxon:9606	brain	UBERON	UBERON:0000955	juvenile stage	UBERON	UBERON:0034919	female	PATO	PATO:0000383	12	year	UO	UO:0000036	Participants and Experimenters	P3Numbers_20150204_f_12_001	1
664	Homo sapiens	NCBITAXON	NCBITaxon:9606	brain	UBERON	UBERON:0000955	juvenile stage	UBERON	UBERON:0034919	female	PATO	PATO:0000383	12	year	UO	UO:0000036	Participants and Experimenters	P3Numbers_20150204_f_12_002	2
665	Homo sapiens	NCBITAXON	NCBITaxon:9606	brain	UBERON	UBERON:0000955	juvenile stage	UBERON	UBERON:0034919	female	PATO	PATO:0000383	12	year	UO	UO:0000036	Participants and Experimenters	P3Numbers_20150204_f_12_003	2
666	Homo sapiens	NCBITAXON	NCBITaxon:9606	brain	UBERON	UBERON:0000955	juvenile stage	UBERON	UBERON:0034919	female	PATO	PATO:0000383	13	year	UO	UO:0000036	Participants and Experimenters	P3Numbers_20150204_f_13_001	2
667	Homo sapiens	NCBITAXON	NCBITaxon:9606	brain	UBERON	UBERON:0000955	juvenile stage	UBERON	UBERON:0034919	female	PATO	PATO:0000383	13	year	UO	UO:0000036	Participants and Experimenters	P3Numbers_20150204_f_13_002	6
668	Homo sapiens	NCBITAXON	NCBITaxon:9606	brain	UBERON	UBERON:0000955	juvenile stage	UBERON	UBERON:0034919	female	PATO	PATO:0000383	13	year	UO	UO:0000036	Participants and Experimenters	P3Numbers_20150204_f_13_003	8
670	Homo sapiens	NCBITAXON	NCBITaxon:9606	brain	UBERON	UBERON:0000955	juvenile stage	UBERON	UBERON:0034919	male	PATO	PATO:0000384	12	year	UO	UO:0000036	Participants and Experimenters	P3Numbers_20150204_m_12_001	4
671	Homo sapiens	NCBITAXON	NCBITaxon:9606	brain	UBERON	UBERON:0000955	juvenile stage	UBERON	UBERON:0034919	male	PATO	PATO:0000384	12	year	UO	UO:0000036	Participants and Experimenters	P3Numbers_20150204_m_12_002	6
672	Homo sapiens	NCBITAXON	NCBITaxon:9606	brain	UBERON	UBERON:0000955	juvenile stage	UBERON	UBERON:0034919	male	PATO	PATO:0000384	12	year	UO	UO:0000036	Participants and Experimenters	P3Numbers_20150204_m_12_003	6
673	Homo sapiens	NCBITAXON	NCBITaxon:9606	brain	UBERON	UBERON:0000955	juvenile stage	UBERON	UBERON:0034919	male	PATO	PATO:0000384	12	year	UO	UO:0000036	Participants and Experimenters	P3Numbers_20150204_m_12_004	3
674	Homo sapiens	NCBITAXON	NCBITaxon:9606	brain	UBERON	UBERON:0000955	juvenile stage	UBERON	UBERON:0034919	male	PATO	PATO:0000384	12	year	UO	UO:0000036	Participants and Experimenters	P3Numbers_20150204_m_12_005	3
675	Homo sapiens	NCBITAXON	NCBITaxon:9606	brain	UBERON	UBERON:0000955	juvenile stage	UBERON	UBERON:0034919	male	PATO	PATO:0000384	12	year	UO	UO:0000036	Participants and Experimenters	P3Numbers_20150204_m_12_006	3
676	Homo sapiens	NCBITAXON	NCBITaxon:9606	brain	UBERON	UBERON:0000955	juvenile stage	UBERON	UBERON:0034919	male	PATO	PATO:0000384	13	year	UO	UO:0000036	Participants and Experimenters	P3Numbers_20150204_m_13_001	7
677	Homo sapiens	NCBITAXON	NCBITaxon:9606	brain	UBERON	UBERON:0000955	juvenile stage	UBERON	UBERON:0034919	male	PATO	PATO:0000384	13	year	UO	UO:0000036	Participants and Experimenters	P3Numbers_20150204_m_13_002	9
678	Homo sapiens	NCBITAXON	NCBITaxon:9606	brain	UBERON	UBERON:0000955	juvenile stage	UBERON	UBERON:0034919	male	PATO	PATO:0000384	13	year	UO	UO:0000036	Participants and Experimenters	P3Numbers_20150204_m_13_003	2
679	Homo sapiens	NCBITAXON	NCBITaxon:9606	brain	UBERON	UBERON:0000955	juvenile stage	UBERON	UBERON:0034919	male	PATO	PATO:0000384	13	year	UO	UO:0000036	Participants and Experimenters	P3Numbers_20150204_m_13_004	5
680	Homo sapiens	NCBITAXON	NCBITaxon:9606	brain	UBERON	UBERON:0000955	juvenile stage	UBERON	UBERON:0034919	male	PATO	PATO:0000384	13	year	UO	UO:0000036	Participants and Experimenters	P3Numbers_20150204_m_13_005	2
681	Homo sapiens	NCBITAXON	NCBITaxon:9606	brain	UBERON	UBERON:0000955	juvenile stage	UBERON	UBERON:0034919	male	PATO	PATO:0000384	14	year	UO	UO:0000036	Participants and Experimenters	P3Numbers_20150204_m_14_001	2
682	Homo sapiens	NCBITAXON	NCBITaxon:9606	brain	UBERON	UBERON:0000955	juvenile stage	UBERON	UBERON:0034919	female	PATO	PATO:0000383	13	year	UO	UO:0000036	Participants and Experimenters	P3Numbers_20150326_f_13_001	7
683	Homo sapiens	NCBITAXON	NCBITaxon:9606	brain	UBERON	UBERON:0000955	juvenile stage	UBERON	UBERON:0034919	female	PATO	PATO:0000383	13	year	UO	UO:0000036	Participants and Experimenters	P3Numbers_20150326_f_13_002	8
684	Homo sapiens	NCBITAXON	NCBITaxon:9606	brain	UBERON	UBERON:0000955	juvenile stage	UBERON	UBERON:0034919	female	PATO	PATO:0000383	15	year	UO	UO:0000036	Participants and Experimenters	P3Numbers_20150326_f_15_001	2
685	Homo sapiens	NCBITAXON	NCBITaxon:9606	brain	UBERON	UBERON:0000955	juvenile stage	UBERON	UBERON:0034919	male	PATO	PATO:0000384	14	year	UO	UO:0000036	Participants and Experimenters	P3Numbers_20150326_m_14_001	3
686	Homo sapiens	NCBITAXON	NCBITaxon:9606	brain	UBERON	UBERON:0000955	juvenile stage	UBERON	UBERON:0034919	male	PATO	PATO:0000384	14	year	UO	UO:0000036	Participants and Experimenters	P3Numbers_20150326_m_14_002	9
687	Homo sapiens	NCBITAXON	NCBITaxon:9606	brain	UBERON	UBERON:0000955	juvenile stage	UBERON	UBERON:0034919	male	PATO	PATO:0000384	15	year	UO	UO:0000036	Participants and Experimenters	P3Numbers_20150326_m_15_001	7
688	Homo sapiens	NCBITAXON	NCBITaxon:9606	brain	UBERON	UBERON:0000955	juvenile stage	UBERON	UBERON:0034919	male	PATO	PATO:0000384	15	year	UO	UO:0000036	Participants and Experimenters	P3Numbers_20150326_m_15_002	4
689	Homo sapiens	NCBITAXON	NCBITaxon:9606	brain	UBERON	UBERON:0000955	juvenile stage	UBERON	UBERON:0034919	male	PATO	PATO:0000384	15	year	UO	UO:0000036	Participants and Experimenters	P3Numbers_20150326_m_15_003	7
690	Homo sapiens	NCBITAXON	NCBITaxon:9606	brain	UBERON	UBERON:0000955	juvenile stage	UBERON	UBERON:0034919	male	PATO	PATO:0000384	15	year	UO	UO:0000036	Participants and Experimenters	P3Numbers_20150326_m_15_004	5
691	Homo sapiens	NCBITAXON	NCBITaxon:9606	brain	UBERON	UBERON:0000955	juvenile stage	UBERON	UBERON:0034919	male	PATO	PATO:0000384	16	year	UO	UO:0000036	Participants and Experimenters	P3Numbers_20150326_m_16_001	2
692	Homo sapiens	NCBITAXON	NCBITaxon:9606	brain	UBERON	UBERON:0000955	juvenile stage	UBERON	UBERON:0034919	female	PATO	PATO:0000383	9	year	UO	UO:0000036	Participants and Experimenters	P3Numbers_20150514_f_09_001	4
693	Homo sapiens	NCBITAXON	NCBITaxon:9606	brain	UBERON	UBERON:0000955	juvenile stage	UBERON	UBERON:0034919	female	PATO	PATO:0000383	9	year	UO	UO:0000036	Participants and Experimenters	P3Numbers_20150514_f_09_002	9
694	Homo sapiens	NCBITAXON	NCBITaxon:9606	brain	UBERON	UBERON:0000955	juvenile stage	UBERON	UBERON:0034919	female	PATO	PATO:0000383	10	year	UO	UO:0000036	Participants and Experimenters	P3Numbers_20150514_f_10_001	2
695	Homo sapiens	NCBITAXON	NCBITaxon:9606	brain	UBERON	UBERON:0000955	juvenile stage	UBERON	UBERON:0034919	female	PATO	PATO:0000383	10	year	UO	UO:0000036	Participants and Experimenters	P3Numbers_20150514_f_10_002	7
696	Homo sapiens	NCBITAXON	NCBITaxon:9606	brain	UBERON	UBERON:0000955	juvenile stage	UBERON	UBERON:0034919	female	PATO	PATO:0000383	10	year	UO	UO:0000036	Participants and Experimenters	P3Numbers_20150514_f_10_003	9
697	Homo sapiens	NCBITAXON	NCBITaxon:9606	brain	UBERON	UBERON:0000955	juvenile stage	UBERON	UBERON:0034919	male	PATO	PATO:0000384	9	year	UO	UO:0000036	Participants and Experimenters	P3Numbers_20150514_m_09_001	5
698	Homo sapiens	NCBITAXON	NCBITaxon:9606	brain	UBERON	UBERON:0000955	juvenile stage	UBERON	UBERON:0034919	male	PATO	PATO:0000384	10	year	UO	UO:0000036	Participants and Experimenters	P3Numbers_20150514_m_10_001	6
699	Homo sapiens	NCBITAXON	NCBITaxon:9606	brain	UBERON	UBERON:0000955	juvenile stage	UBERON	UBERON:0034919	male	PATO	PATO:0000384	10	year	UO	UO:0000036	Participants and Experimenters	P3Numbers_20150514_m_10_002	2
700	Homo sapiens	NCBITAXON	NCBITaxon:9606	brain	UBERON	UBERON:0000955	juvenile stage	UBERON	UBERON:0034919	male	PATO	PATO:0000384	11	year	UO	UO:0000036	Participants and Experimenters	P3Numbers_20150514_m_11_001	9
701	Homo sapiens	NCBITAXON	NCBITaxon:9606	brain	UBERON	UBERON:0000955	juvenile stage	UBERON	UBERON:0034919	male	PATO	PATO:0000384	11	year	UO	UO:0000036	Participants and Experimenters	P3Numbers_20150514_m_11_002	5
702	Homo sapiens	NCBITAXON	NCBITaxon:9606	brain	UBERON	UBERON:0000955	juvenile stage	UBERON	UBERON:0034919	male	PATO	PATO:0000384	12	year	UO	UO:0000036	Participants and Experimenters	P3Numbers_20150514_m_12_001	3
703	Homo sapiens	NCBITAXON	NCBITaxon:9606	brain	UBERON	UBERON:0000955	juvenile stage	UBERON	UBERON:0034919	male	PATO	PATO:0000384	12	year	UO	UO:0000036	Participants and Experimenters	P3Numbers_20150514_m_12_002	3
704	Homo sapiens	NCBITAXON	NCBITaxon:9606	brain	UBERON	UBERON:0000955	juvenile stage	UBERON	UBERON:0034919	male	PATO	PATO:0000384	12	year	UO	UO:0000036	Participants and Experimenters	P3Numbers_20150514_m_12_003	7
705	Homo sapiens	NCBITAXON	NCBITaxon:9606	brain	UBERON	UBERON:0000955	juvenile stage	UBERON	UBERON:0034919	male	PATO	PATO:0000384	13	year	UO	UO:0000036	Participants and Experimenters	P3Numbers_20150514_m_13_001	8
706	Homo sapiens	NCBITAXON	NCBITaxon:9606	brain	UBERON	UBERON:0000955	juvenile stage	UBERON	UBERON:0034919	male	PATO	PATO:0000384	13	year	UO	UO:0000036	Participants and Experimenters	P3Numbers_20150514_m_13_002	8
707	Homo sapiens	NCBITAXON	NCBITaxon:9606	brain	UBERON	UBERON:0000955	juvenile stage	UBERON	UBERON:0034919	male	PATO	PATO:0000384	13	year	UO	UO:0000036	Participants and Experimenters	P3Numbers_20150514_m_13_003	6
708	Homo sapiens	NCBITAXON	NCBITaxon:9606	brain	UBERON	UBERON:0000955	juvenile stage	UBERON	UBERON:0034919	male	PATO	PATO:0000384	13	year	UO	UO:0000036	Participants and Experimenters	P3Numbers_20150514_m_13_004	7
709	Homo sapiens	NCBITAXON	NCBITaxon:9606	brain	UBERON	UBERON:0000955	juvenile stage	UBERON	UBERON:0034919	male	PATO	PATO:0000384	13	year	UO	UO:0000036	Participants and Experimenters	P3Numbers_20150514_m_13_005	7
710	Homo sapiens	NCBITAXON	NCBITaxon:9606	brain	UBERON	UBERON:0000955	juvenile stage	UBERON	UBERON:0034919	male	PATO	PATO:0000384	13	year	UO	UO:0000036	Participants and Experimenters	P3Numbers_20150514_m_13_006	6
711	Homo sapiens	NCBITAXON	NCBITaxon:9606	brain	UBERON	UBERON:0000955	juvenile stage	UBERON	UBERON:0034919	male	PATO	PATO:0000384	13	year	UO	UO:0000036	Participants and Experimenters	P3Numbers_20150514_m_13_007	9
712	Homo sapiens	NCBITAXON	NCBITaxon:9606	brain	UBERON	UBERON:0000955	juvenile stage	UBERON	UBERON:0034919	female	PATO	PATO:0000383	13	year	UO	UO:0000036	Participants and Experimenters	P3Numbers_20150526_f_13_001	7
713	Homo sapiens	NCBITAXON	NCBITaxon:9606	brain	UBERON	UBERON:0000955	juvenile stage	UBERON	UBERON:0034919	female	PATO	PATO:0000383	13	year	UO	UO:0000036	Participants and Experimenters	P3Numbers_20150526_f_13_002	8
714	Homo sapiens	NCBITAXON	NCBITaxon:9606	brain	UBERON	UBERON:0000955	juvenile stage	UBERON	UBERON:0034919	female	PATO	PATO:0000383	13	year	UO	UO:0000036	Participants and Experimenters	P3Numbers_20150526_f_13_003	7
715	Homo sapiens	NCBITAXON	NCBITaxon:9606	brain	UBERON	UBERON:0000955	juvenile stage	UBERON	UBERON:0034919	female	PATO	PATO:0000383	14	year	UO	UO:0000036	Participants and Experimenters	P3Numbers_20150526_f_14_001	3
716	Homo sapiens	NCBITAXON	NCBITaxon:9606	brain	UBERON	UBERON:0000955	juvenile stage	UBERON	UBERON:0034919	male	PATO	PATO:0000384	11	year	UO	UO:0000036	Participants and Experimenters	P3Numbers_20150526_m_11_001	3
717	Homo sapiens	NCBITAXON	NCBITaxon:9606	brain	UBERON	UBERON:0000955	juvenile stage	UBERON	UBERON:0034919	male	PATO	PATO:0000384	12	year	UO	UO:0000036	Participants and Experimenters	P3Numbers_20150526_m_12_001	7
718	Homo sapiens	NCBITAXON	NCBITaxon:9606	brain	UBERON	UBERON:0000955	juvenile stage	UBERON	UBERON:0034919	male	PATO	PATO:0000384	12	year	UO	UO:0000036	Participants and Experimenters	P3Numbers_20150526_m_12_002	7
719	Homo sapiens	NCBITAXON	NCBITaxon:9606	brain	UBERON	UBERON:0000955	juvenile stage	UBERON	UBERON:0034919	male	PATO	PATO:0000384	12	year	UO	UO:0000036	Participants and Experimenters	P3Numbers_20150526_m_12_003	4
720	Homo sapiens	NCBITAXON	NCBITaxon:9606	brain	UBERON	UBERON:0000955	juvenile stage	UBERON	UBERON:0034919	male	PATO	PATO:0000384	12	year	UO	UO:0000036	Participants and Experimenters	P3Numbers_20150526_m_12_004	6
721	Homo sapiens	NCBITAXON	NCBITaxon:9606	brain	UBERON	UBERON:0000955	juvenile stage	UBERON	UBERON:0034919	male	PATO	PATO:0000384	13	year	UO	UO:0000036	Participants and Experimenters	P3Numbers_20150526_m_13_001	3
722	Homo sapiens	NCBITAXON	NCBITaxon:9606	brain	UBERON	UBERON:0000955	juvenile stage	UBERON	UBERON:0034919	male	PATO	PATO:0000384	13	year	UO	UO:0000036	Participants and Experimenters	P3Numbers_20150526_m_13_002	9
723	Homo sapiens	NCBITAXON	NCBITaxon:9606	brain	UBERON	UBERON:0000955	juvenile stage	UBERON	UBERON:0034919	male	PATO	PATO:0000384	13	year	UO	UO:0000036	Participants and Experimenters	P3Numbers_20150526_m_13_003	3
724	Homo sapiens	NCBITAXON	NCBITaxon:9606	brain	UBERON	UBERON:0000955	juvenile stage	UBERON	UBERON:0034919	male	PATO	PATO:0000384	13	year	UO	UO:0000036	Participants and Experimenters	P3Numbers_20150526_m_13_004	9
725	Homo sapiens	NCBITAXON	NCBITaxon:9606	brain	UBERON	UBERON:0000955	juvenile stage	UBERON	UBERON:0034919	male	PATO	PATO:0000384	13	year	UO	UO:0000036	Participants and Experimenters	P3Numbers_20150526_m_13_005	5
726	Homo sapiens	NCBITAXON	NCBITaxon:9606	brain	UBERON	UBERON:0000955	juvenile stage	UBERON	UBERON:0034919	male	PATO	PATO:0000384	14	year	UO	UO:0000036	Participants and Experimenters	P3Numbers_20150526_m_14_001	7
727	Homo sapiens	NCBITAXON	NCBITaxon:9606	brain	UBERON	UBERON:0000955	juvenile stage	UBERON	UBERON:0034919	male	PATO	PATO:0000384	14	year	UO	UO:0000036	Participants and Experimenters	P3Numbers_20150526_m_14_002	6
728	Homo sapiens	NCBITAXON	NCBITaxon:9606	brain	UBERON	UBERON:0000955	juvenile stage	UBERON	UBERON:0034919	male	PATO	PATO:0000384	14	year	UO	UO:0000036	Participants and Experimenters	P3Numbers_20150526_m_14_003	5
729	Homo sapiens	NCBITAXON	NCBITaxon:9606	brain	UBERON	UBERON:0000955	juvenile stage	UBERON	UBERON:0034919	male	PATO	PATO:0000384	14	year	UO	UO:0000036	Participants and Experimenters	P3Numbers_20150526_m_14_004	3
730	Homo sapiens	NCBITAXON	NCBITaxon:9606	brain	UBERON	UBERON:0000955	juvenile stage	UBERON	UBERON:0034919	male	PATO	PATO:0000384	14	year	UO	UO:0000036	Participants and Experimenters	P3Numbers_20150526_m_14_005	6
