# Supplementary material for: Event-related potential data from a guess the number brain-computer interface experiment on school children
Source: Sci Data. 2017 Mar 28;4:160121. doi: 10.1038/sdata.2016.121 (PMC5369320; doi:10.1038/sdata.2016.121)
Supplement: Supplementary file 1 [file sdata2016121-isa1.zip › a_assay_Moucek.txt]

Sample Name	Protocol REF	Parameter Value[instrument]	Assay Name	Raw Data File	Comment[Data Repository]	Comment[Data Record Accession]	Comment[Data Record URI]
P3Numbers_20150618_f_10_001	Data Acquisition	Brain-Vision standard V-Amp amplifier	P3Numbers_20150618_f_10_001_Assay1	P3Numbers_20150618_f_10_001.eeg	Harvard Dataverse	doi:10.7910/DVN/TDURF9	http://dx.doi.org/10.7910/DVN/TDURF9
P3Numbers_20150618_f_11_001	Data Acquisition	Brain-Vision standard V-Amp amplifier	P3Numbers_20150618_f_11_001_Assay1	P3Numbers_20150618_f_11_001.eeg	Harvard Dataverse	doi:10.7910/DVN/NJWBL6	http://dx.doi.org/10.7910/DVN/NJWBL6
P3Numbers_20150618_f_11_002	Data Acquisition	Brain-Vision standard V-Amp amplifier	P3Numbers_20150618_f_11_002_Assay1	P3Numbers_20150618_f_11_002.eeg	Harvard Dataverse	doi:10.7910/DVN/6RKLUX	http://dx.doi.org/10.7910/DVN/6RKLUX
P3Numbers_20150618_f_11_003	Data Acquisition	Brain-Vision standard V-Amp amplifier	P3Numbers_20150618_f_11_003_Assay1	P3Numbers_20150618_f_11_003.eeg	Harvard Dataverse	doi:10.7910/DVN/OZRAIV	http://dx.doi.org/10.7910/DVN/OZRAIV
P3Numbers_20150618_f_11_004	Data Acquisition	Brain-Vision standard V-Amp amplifier	P3Numbers_20150618_f_11_004_Assay1	P3Numbers_20150618_f_11_004.eeg	Harvard Dataverse	doi:10.7910/DVN/LADKQN	http://dx.doi.org/10.7910/DVN/LADKQN
P3Numbers_20150618_f_11_005	Data Acquisition	Brain-Vision standard V-Amp amplifier	P3Numbers_20150618_f_11_005_Assay1	P3Numbers_20150618_f_11_005.eeg	Harvard Dataverse	doi:10.7910/DVN/GUBJU6	http://dx.doi.org/10.7910/DVN/GUBJU6
P3Numbers_20150618_f_12_001	Data Acquisition	Brain-Vision standard V-Amp amplifier	P3Numbers_20150618_f_12_001_Assay1	P3Numbers_20150618_f_12_001.eeg	Harvard Dataverse	doi:10.7910/DVN/C9SY4Q	http://dx.doi.org/10.7910/DVN/C9SY4Q
P3Numbers_20150618_m_11_001	Data Acquisition	Brain-Vision standard V-Amp amplifier	P3Numbers_20150618_m_11_001_Assay1	P3Numbers_20150618_m_11_001.eeg	Harvard Dataverse	doi:10.7910/DVN/QSHGGO	http://dx.doi.org/10.7910/DVN/QSHGGO
P3Numbers_20150618_m_12_001	Data Acquisition	Brain-Vision standard V-Amp amplifier	P3Numbers_20150618_m_12_001_Assay1	P3Numbers_20150618_m_12_001.eeg	Harvard Dataverse	doi:10.7910/DVN/G0FY1Y	http://dx.doi.org/10.7910/DVN/G0FY1Y
P3Numbers_20150618_m_12_002	Data Acquisition	Brain-Vision standard V-Amp amplifier	P3Numbers_20150618_m_12_002_Assay1	P3Numbers_20150618_m_12_002.eeg	Harvard Dataverse	doi:10.7910/DVN/UIKU3M	http://dx.doi.org/10.7910/DVN/UIKU3M
P3Numbers_20150414_f_12_001	Data Acquisition	Brain-Vision standard V-Amp amplifier	P3Numbers_20150414_f_12_001_Assay1	P3Numbers_20150414_f_12_001.eeg	Harvard Dataverse	doi:10.7910/DVN/UDLUO6	http://dx.doi.org/10.7910/DVN/UDLUO6
P3Numbers_20150414_f_13_001	Data Acquisition	Brain-Vision standard V-Amp amplifier	P3Numbers_20150414_f_13_001_Assay1	P3Numbers_20150414_f_13_001.eeg	Harvard Dataverse	doi:10.7910/DVN/XONJLA	http://dx.doi.org/10.7910/DVN/XONJLA
P3Numbers_20150414_f_13_002	Data Acquisition	Brain-Vision standard V-Amp amplifier	P3Numbers_20150414_f_13_002_Assay1	P3Numbers_20150414_f_13_002.eeg	Harvard Dataverse	doi:10.7910/DVN/FBLN8I	http://dx.doi.org/10.7910/DVN/FBLN8I
P3Numbers_20150414_f_13_003	Data Acquisition	Brain-Vision standard V-Amp amplifier	P3Numbers_20150414_f_13_003_Assay1	P3Numbers_20150414_f_13_003.eeg	Harvard Dataverse	doi:10.7910/DVN/6UFT8D	http://dx.doi.org/10.7910/DVN/6UFT8D
P3Numbers_20150414_m_13_001	Data Acquisition	Brain-Vision standard V-Amp amplifier	P3Numbers_20150414_m_13_001_Assay1	P3Numbers_20150414_m_13_001.eeg	Harvard Dataverse	doi:10.7910/DVN/UC1WJT	http://dx.doi.org/10.7910/DVN/UC1WJT
P3Numbers_20150414_m_13_002	Data Acquisition	Brain-Vision standard V-Amp amplifier	P3Numbers_20150414_m_13_002_Assay1	P3Numbers_20150414_m_13_002.eeg	Harvard Dataverse	doi:10.7910/DVN/BYCSAJ	http://dx.doi.org/10.7910/DVN/BYCSAJ
P3Numbers_20150414_m_13_003	Data Acquisition	Brain-Vision standard V-Amp amplifier	P3Numbers_20150414_m_13_003_Assay1	P3Numbers_20150414_m_13_003.eeg	Harvard Dataverse	doi:10.7910/DVN/WGHD3R	http://dx.doi.org/10.7910/DVN/WGHD3R
P3Numbers_20150618_f_11_006	Data Acquisition	Brain-Vision standard V-Amp amplifier	P3Numbers_20150618_f_11_006_Assay1	P3Numbers_20150618_f_11_006.eeg	Harvard Dataverse	doi:10.7910/DVN/UB1IXN	http://dx.doi.org/10.7910/DVN/UB1IXN
P3Numbers_20150618_f_11_007	Data Acquisition	Brain-Vision standard V-Amp amplifier	P3Numbers_20150618_f_11_007_Assay1	P3Numbers_20150618_f_11_007.eeg	Harvard Dataverse	doi:10.7910/DVN/ZBJYZN	http://dx.doi.org/10.7910/DVN/ZBJYZN
P3Numbers_20150618_m_11_002	Data Acquisition	Brain-Vision standard V-Amp amplifier	P3Numbers_20150618_m_11_002_Assay1	P3Numbers_20150618_m_11_002.eeg	Harvard Dataverse	doi:10.7910/DVN/RVON3V	http://dx.doi.org/10.7910/DVN/RVON3V
P3Numbers_20150414_f_11_001	Data Acquisition	Brain-Vision standard V-Amp amplifier	P3Numbers_20150414_f_11_001_Assay1	P3Numbers_20150414_f_11_001.eeg	Harvard Dataverse	doi:10.7910/DVN/NWW2OS	http://dx.doi.org/10.7910/DVN/NWW2OS
P3Numbers_20150414_f_11_002	Data Acquisition	Brain-Vision standard V-Amp amplifier	P3Numbers_20150414_f_11_002_Assay1	P3Numbers_20150414_f_11_002.eeg	Harvard Dataverse	doi:10.7910/DVN/NMI01E	http://dx.doi.org/10.7910/DVN/NMI01E
P3Numbers_20150414_f_13_004	Data Acquisition	Brain-Vision standard V-Amp amplifier	P3Numbers_20150414_f_13_004_Assay1	P3Numbers_20150414_f_13_004.eeg	Harvard Dataverse	doi:10.7910/DVN/3WBSET	http://dx.doi.org/10.7910/DVN/3WBSET
P3Numbers_20150414_f_14_001	Data Acquisition	Brain-Vision standard V-Amp amplifier	P3Numbers_20150414_f_14_001_Assay1	P3Numbers_20150414_f_14_001.eeg	Harvard Dataverse	doi:10.7910/DVN/G4NWRD	http://dx.doi.org/10.7910/DVN/G4NWRD
P3Numbers_20150414_f_14_002	Data Acquisition	Brain-Vision standard V-Amp amplifier	P3Numbers_20150414_f_14_002_Assay1	P3Numbers_20150414_f_14_002.eeg	Harvard Dataverse	doi:10.7910/DVN/4FEQSA	http://dx.doi.org/10.7910/DVN/4FEQSA
P3Numbers_20150414_f_14_003	Data Acquisition	Brain-Vision standard V-Amp amplifier	P3Numbers_20150414_f_14_003_Assay1	P3Numbers_20150414_f_14_003.eeg	Harvard Dataverse	doi:10.7910/DVN/WC1FEU	http://dx.doi.org/10.7910/DVN/WC1FEU
P3Numbers_20150414_f_15_001	Data Acquisition	Brain-Vision standard V-Amp amplifier	P3Numbers_20150414_f_15_001_Assay1	P3Numbers_20150414_f_15_001.eeg	Harvard Dataverse	doi:10.7910/DVN/HGY0HQ	http://dx.doi.org/10.7910/DVN/HGY0HQ
P3Numbers_20150414_m_13_004	Data Acquisition	Brain-Vision standard V-Amp amplifier	P3Numbers_20150414_m_13_004_Assay1	P3Numbers_20150414_m_13_004.eeg	Harvard Dataverse	doi:10.7910/DVN/PNAYDK	http://dx.doi.org/10.7910/DVN/PNAYDK
P3Numbers_20150414_m_14_001	Data Acquisition	Brain-Vision standard V-Amp amplifier	P3Numbers_20150414_m_14_001_Assay1	P3Numbers_20150414_m_14_001.eeg	Harvard Dataverse	doi:10.7910/DVN/7JADV8	http://dx.doi.org/10.7910/DVN/7JADV8
P3Numbers_20150414_m_14_002	Data Acquisition	Brain-Vision standard V-Amp amplifier	P3Numbers_20150414_m_14_002_Assay1	P3Numbers_20150414_m_14_002.eeg	Harvard Dataverse	doi:10.7910/DVN/OUNJCJ	http://dx.doi.org/10.7910/DVN/OUNJCJ
P3Numbers_20150414_m_15_001	Data Acquisition	Brain-Vision standard V-Amp amplifier	P3Numbers_20150414_m_15_001_Assay1	P3Numbers_20150414_m_15_001.eeg	Harvard Dataverse	doi:10.7910/DVN/NBTZCK	http://dx.doi.org/10.7910/DVN/NBTZCK
P3Numbers_20150414_m_14_003	Data Acquisition	Brain-Vision standard V-Amp amplifier	P3Numbers_20150414_m_14_003_Assay1	P3Numbers_20150414_m_14_003.eeg	Harvard Dataverse	doi:10.7910/DVN/77KNFZ	http://dx.doi.org/10.7910/DVN/77KNFZ
P3Numbers_20150414_f_15_004	Data Acquisition	Brain-Vision standard V-Amp amplifier	P3Numbers_20150414_f_15_004_Assay1	P3Numbers_20150414_f_15_004.eeg	Harvard Dataverse	doi:10.7910/DVN/Z8M3JC	http://dx.doi.org/10.7910/DVN/Z8M3JC
P3Numbers_20150414_f_15_003	Data Acquisition	Brain-Vision standard V-Amp amplifier	P3Numbers_20150414_f_15_003_Assay1	P3Numbers_20150414_f_15_003.eeg	Harvard Dataverse	doi:10.7910/DVN/QKIQNN	http://dx.doi.org/10.7910/DVN/QKIQNN
P3Numbers_20150414_f_15_002	Data Acquisition	Brain-Vision standard V-Amp amplifier	P3Numbers_20150414_f_15_002_Assay1	P3Numbers_20150414_f_15_002.eeg	Harvard Dataverse	doi:10.7910/DVN/AUD6HL	http://dx.doi.org/10.7910/DVN/AUD6HL
P3Numbers_20150414_f_14_004	Data Acquisition	Brain-Vision standard V-Amp amplifier	P3Numbers_20150414_f_14_004_Assay1	P3Numbers_20150414_f_14_004.eeg	Harvard Dataverse	doi:10.7910/DVN/FVPX9K	http://dx.doi.org/10.7910/DVN/FVPX9K
P3Numbers_20141023_m_12_002	Data Acquisition	Brain-Vision standard V-Amp amplifier	P3Numbers_20141023_m_12_002_Assay1	P3Numbers_20141023_m_12_002.eeg	Harvard Dataverse	doi:10.7910/DVN/AQLPO5	http://dx.doi.org/10.7910/DVN/AQLPO5
P3Numbers_20141023_m_12_001	Data Acquisition	Brain-Vision standard V-Amp amplifier	P3Numbers_20141023_m_12_001_Assay1	P3Numbers_20141023_m_12_001.eeg	Harvard Dataverse	doi:10.7910/DVN/4LWP6B	http://dx.doi.org/10.7910/DVN/4LWP6B
P3Numbers_20141023_f_14_001	Data Acquisition	Brain-Vision standard V-Amp amplifier	P3Numbers_20141023_f_14_001_Assay1	P3Numbers_20141023_f_14_001.eeg	Harvard Dataverse	doi:10.7910/DVN/IV7ATI	http://dx.doi.org/10.7910/DVN/IV7ATI
P3Numbers_20141023_f_11_001	Data Acquisition	Brain-Vision standard V-Amp amplifier	P3Numbers_20141023_f_11_001_Assay1	P3Numbers_20141023_f_11_001.eeg	Harvard Dataverse	doi:10.7910/DVN/RCOVOV	http://dx.doi.org/10.7910/DVN/RCOVOV
P3Numbers_20141023_m_15_003	Data Acquisition	Brain-Vision standard V-Amp amplifier	P3Numbers_20141023_m_15_003_Assay1	P3Numbers_20141023_m_15_003.eeg	Harvard Dataverse	doi:10.7910/DVN/WIDFHB	http://dx.doi.org/10.7910/DVN/WIDFHB
P3Numbers_20141023_f_11_002	Data Acquisition	Brain-Vision standard V-Amp amplifier	P3Numbers_20141023_f_11_002_Assay1	P3Numbers_20141023_f_11_002.eeg	Harvard Dataverse	doi:10.7910/DVN/QXOOVV	http://dx.doi.org/10.7910/DVN/QXOOVV
P3Numbers_20141023_f_12_001	Data Acquisition	Brain-Vision standard V-Amp amplifier	P3Numbers_20141023_f_12_001_Assay1	P3Numbers_20141023_f_12_001.eeg	Harvard Dataverse	doi:10.7910/DVN/FRZWKN	http://dx.doi.org/10.7910/DVN/FRZWKN
P3Numbers_20141023_f_11_003	Data Acquisition	Brain-Vision standard V-Amp amplifier	P3Numbers_20141023_f_11_003_Assay1	P3Numbers_20141023_f_11_003.eeg	Harvard Dataverse	doi:10.7910/DVN/HKVZVA	http://dx.doi.org/10.7910/DVN/HKVZVA
P3Numbers_20141023_f_12_002	Data Acquisition	Brain-Vision standard V-Amp amplifier	P3Numbers_20141023_f_12_002_Assay1	P3Numbers_20141023_f_12_002.eeg	Harvard Dataverse	doi:10.7910/DVN/DUHVJC	http://dx.doi.org/10.7910/DVN/DUHVJC
P3Numbers_20141023_f_13_001	Data Acquisition	Brain-Vision standard V-Amp amplifier	P3Numbers_20141023_f_13_001_Assay1	P3Numbers_20141023_f_13_001.eeg	Harvard Dataverse	doi:10.7910/DVN/HXZ1Y2	http://dx.doi.org/10.7910/DVN/HXZ1Y2
P3Numbers_20141023_f_14_002	Data Acquisition	Brain-Vision standard V-Amp amplifier	P3Numbers_20141023_f_14_002_Assay1	P3Numbers_20141023_f_14_002.eeg	Harvard Dataverse	doi:10.7910/DVN/DRGMRB	http://dx.doi.org/10.7910/DVN/DRGMRB
P3Numbers_20141023_f_14_003	Data Acquisition	Brain-Vision standard V-Amp amplifier	P3Numbers_20141023_f_14_003_Assay1	P3Numbers_20141023_f_14_003.eeg	Harvard Dataverse	doi:10.7910/DVN/XB5LAK	http://dx.doi.org/10.7910/DVN/XB5LAK
P3Numbers_20141023_f_15_001	Data Acquisition	Brain-Vision standard V-Amp amplifier	P3Numbers_20141023_f_15_001_Assay1	P3Numbers_20141023_f_15_001.eeg	Harvard Dataverse	doi:10.7910/DVN/MVQCRV	http://dx.doi.org/10.7910/DVN/MVQCRV
P3Numbers_20141023_m_13_001	Data Acquisition	Brain-Vision standard V-Amp amplifier	P3Numbers_20141023_m_13_001_Assay1	P3Numbers_20141023_m_13_001.eeg	Harvard Dataverse	doi:10.7910/DVN/SULMME	http://dx.doi.org/10.7910/DVN/SULMME
P3Numbers_20141023_m_14_001	Data Acquisition	Brain-Vision standard V-Amp amplifier	P3Numbers_20141023_m_14_001_Assay1	P3Numbers_20141023_m_14_001.eeg	Harvard Dataverse	doi:10.7910/DVN/L8ZBPJ	http://dx.doi.org/10.7910/DVN/L8ZBPJ
P3Numbers_20141023_m_14_002	Data Acquisition	Brain-Vision standard V-Amp amplifier	P3Numbers_20141023_m_14_002_Assay1	P3Numbers_20141023_m_14_002.eeg	Harvard Dataverse	doi:10.7910/DVN/KRQAVU	http://dx.doi.org/10.7910/DVN/KRQAVU
P3Numbers_20141023_m_15_001	Data Acquisition	Brain-Vision standard V-Amp amplifier	P3Numbers_20141023_m_15_001_Assay1	P3Numbers_20141023_m_15_001.eeg	Harvard Dataverse	doi:10.7910/DVN/VKHKZD	http://dx.doi.org/10.7910/DVN/VKHKZD
P3Numbers_20141023_m_15_002	Data Acquisition	Brain-Vision standard V-Amp amplifier	P3Numbers_20141023_m_15_002_Assay1	P3Numbers_20141023_m_15_002.eeg	Harvard Dataverse	doi:10.7910/DVN/XQA5RU	http://dx.doi.org/10.7910/DVN/XQA5RU
P3Numbers_20150224_f_09_001	Data Acquisition	Brain-Vision standard V-Amp amplifier	P3Numbers_20150224_f_09_001_Assay1	P3Numbers_20150224_f_09_001.eeg	Harvard Dataverse	doi:10.7910/DVN/FHR1DQ	http://dx.doi.org/10.7910/DVN/FHR1DQ
P3Numbers_20150224_f_10_001	Data Acquisition	Brain-Vision standard V-Amp amplifier	P3Numbers_20150224_f_10_001_Assay1	P3Numbers_20150224_f_10_001.eeg	Harvard Dataverse	doi:10.7910/DVN/3KBN6I	http://dx.doi.org/10.7910/DVN/3KBN6I
P3Numbers_20150224_f_11_001	Data Acquisition	Brain-Vision standard V-Amp amplifier	P3Numbers_20150224_f_11_001_Assay1	P3Numbers_20150224_f_11_001.eeg	Harvard Dataverse	doi:10.7910/DVN/G0UKG8	http://dx.doi.org/10.7910/DVN/G0UKG8
P3Numbers_20141124_f_12_001	Data Acquisition	Brain-Vision standard V-Amp amplifier	P3Numbers_20141124_f_12_001_Assay1	P3Numbers_20141124_f_12_001.eeg	Harvard Dataverse	doi:10.7910/DVN/F0ATX3	http://dx.doi.org/10.7910/DVN/F0ATX3
P3Numbers_20141124_f_12_002	Data Acquisition	Brain-Vision standard V-Amp amplifier	P3Numbers_20141124_f_12_002_Assay1	P3Numbers_20141124_f_12_002.eeg	Harvard Dataverse	doi:10.7910/DVN/H2QDKJ	http://dx.doi.org/10.7910/DVN/H2QDKJ
P3Numbers_20141124_f_13_001	Data Acquisition	Brain-Vision standard V-Amp amplifier	P3Numbers_20141124_f_13_001_Assay1	P3Numbers_20141124_f_13_001.eeg	Harvard Dataverse	doi:10.7910/DVN/ZEKETS	http://dx.doi.org/10.7910/DVN/ZEKETS
P3Numbers_20141124_f_13_002	Data Acquisition	Brain-Vision standard V-Amp amplifier	P3Numbers_20141124_f_13_002_Assay1	P3Numbers_20141124_f_13_002.eeg	Harvard Dataverse	doi:10.7910/DVN/MKOIRI	http://dx.doi.org/10.7910/DVN/MKOIRI
P3Numbers_20141124_f_14_001	Data Acquisition	Brain-Vision standard V-Amp amplifier	P3Numbers_20141124_f_14_001_Assay1	P3Numbers_20141124_f_14_001.eeg	Harvard Dataverse	doi:10.7910/DVN/8KIQD9	http://dx.doi.org/10.7910/DVN/8KIQD9
P3Numbers_20141124_f_14_002	Data Acquisition	Brain-Vision standard V-Amp amplifier	P3Numbers_20141124_f_14_002_Assay1	P3Numbers_20141124_f_14_002.eeg	Harvard Dataverse	doi:10.7910/DVN/DSVUSP	http://dx.doi.org/10.7910/DVN/DSVUSP
P3Numbers_20141124_f_14_003	Data Acquisition	Brain-Vision standard V-Amp amplifier	P3Numbers_20141124_f_14_003_Assay1	P3Numbers_20141124_f_14_003.eeg	Harvard Dataverse	doi:10.7910/DVN/KGSKTB	http://dx.doi.org/10.7910/DVN/KGSKTB
P3Numbers_20141124_f_14_004	Data Acquisition	Brain-Vision standard V-Amp amplifier	P3Numbers_20141124_f_14_004_Assay1	P3Numbers_20141124_f_14_004.eeg	Harvard Dataverse	doi:10.7910/DVN/P97BSD	http://dx.doi.org/10.7910/DVN/P97BSD
P3Numbers_20141124_f_15_001	Data Acquisition	Brain-Vision standard V-Amp amplifier	P3Numbers_20141124_f_15_001_Assay1	P3Numbers_20141124_f_15_001.eeg	Harvard Dataverse	doi:10.7910/DVN/TJWCZX	http://dx.doi.org/10.7910/DVN/TJWCZX
P3Numbers_20141124_f_17_001	Data Acquisition	Brain-Vision standard V-Amp amplifier	P3Numbers_20141124_f_17_001_Assay1	P3Numbers_20141124_f_17_001.eeg	Harvard Dataverse	doi:10.7910/DVN/NHC2PJ	http://dx.doi.org/10.7910/DVN/NHC2PJ
P3Numbers_20141124_f_17_002	Data Acquisition	Brain-Vision standard V-Amp amplifier	P3Numbers_20141124_f_17_002_Assay1	P3Numbers_20141124_f_17_002.eeg	Harvard Dataverse	doi:10.7910/DVN/B6EAMZ	http://dx.doi.org/10.7910/DVN/B6EAMZ
P3Numbers_20141124_m_12_001	Data Acquisition	Brain-Vision standard V-Amp amplifier	P3Numbers_20141124_m_12_001_Assay1	P3Numbers_20141124_m_12_001.eeg	Harvard Dataverse	doi:10.7910/DVN/E5REJL	http://dx.doi.org/10.7910/DVN/E5REJL
P3Numbers_20141124_m_12_002	Data Acquisition	Brain-Vision standard V-Amp amplifier	P3Numbers_20141124_m_12_002_Assay1	P3Numbers_20141124_m_12_002.eeg	Harvard Dataverse	doi:10.7910/DVN/1GISMP	http://dx.doi.org/10.7910/DVN/1GISMP
P3Numbers_20141124_m_13_001	Data Acquisition	Brain-Vision standard V-Amp amplifier	P3Numbers_20141124_m_13_001_Assay1	P3Numbers_20141124_m_13_001.eeg	Harvard Dataverse	doi:10.7910/DVN/MEYPYV	http://dx.doi.org/10.7910/DVN/MEYPYV
P3Numbers_20141124_m_14_001	Data Acquisition	Brain-Vision standard V-Amp amplifier	P3Numbers_20141124_m_14_001_Assay1	P3Numbers_20141124_m_14_001.eeg	Harvard Dataverse	doi:10.7910/DVN/C3IPPZ	http://dx.doi.org/10.7910/DVN/C3IPPZ
P3Numbers_20141124_m_14_002	Data Acquisition	Brain-Vision standard V-Amp amplifier	P3Numbers_20141124_m_14_002_Assay1	P3Numbers_20141124_m_14_002.eeg	Harvard Dataverse	doi:10.7910/DVN/WIZGZ5	http://dx.doi.org/10.7910/DVN/WIZGZ5
P3Numbers_20141124_m_14_003	Data Acquisition	Brain-Vision standard V-Amp amplifier	P3Numbers_20141124_m_14_003_Assay1	P3Numbers_20141124_m_14_003.eeg	Harvard Dataverse	doi:10.7910/DVN/ZL9UY4	http://dx.doi.org/10.7910/DVN/ZL9UY4
P3Numbers_20141124_m_14_004	Data Acquisition	Brain-Vision standard V-Amp amplifier	P3Numbers_20141124_m_14_004_Assay1	P3Numbers_20141124_m_14_004.eeg	Harvard Dataverse	doi:10.7910/DVN/MKHCKS	http://dx.doi.org/10.7910/DVN/MKHCKS
P3Numbers_20141124_m_15_001	Data Acquisition	Brain-Vision standard V-Amp amplifier	P3Numbers_20141124_m_15_001_Assay1	P3Numbers_20141124_m_15_001.eeg	Harvard Dataverse	doi:10.7910/DVN/8P98YV	http://dx.doi.org/10.7910/DVN/8P98YV
P3Numbers_20141124_m_17_001	Data Acquisition	Brain-Vision standard V-Amp amplifier	P3Numbers_20141124_m_17_001_Assay1	P3Numbers_20141124_m_17_001.eeg	Harvard Dataverse	doi:10.7910/DVN/XXXYFK	http://dx.doi.org/10.7910/DVN/XXXYFK
P3Numbers_20141204_f_10_001	Data Acquisition	Brain-Vision standard V-Amp amplifier	P3Numbers_20141204_f_10_001_Assay1	P3Numbers_20141204_f_10_001.eeg	Harvard Dataverse	doi:10.7910/DVN/TFTU65	http://dx.doi.org/10.7910/DVN/TFTU65
P3Numbers_20141204_f_11_001	Data Acquisition	Brain-Vision standard V-Amp amplifier	P3Numbers_20141204_f_11_001_Assay1	P3Numbers_20141204_f_11_001.eeg	Harvard Dataverse	doi:10.7910/DVN/RJVZU0	http://dx.doi.org/10.7910/DVN/RJVZU0
P3Numbers_20141204_f_11_002	Data Acquisition	Brain-Vision standard V-Amp amplifier	P3Numbers_20141204_f_11_002_Assay1	P3Numbers_20141204_f_11_002.eeg	Harvard Dataverse	doi:10.7910/DVN/H8XQBQ	http://dx.doi.org/10.7910/DVN/H8XQBQ
P3Numbers_20141204_f_11_003	Data Acquisition	Brain-Vision standard V-Amp amplifier	P3Numbers_20141204_f_11_003_Assay1	P3Numbers_20141204_f_11_003.eeg	Harvard Dataverse	doi:10.7910/DVN/SNCJHN	http://dx.doi.org/10.7910/DVN/SNCJHN
P3Numbers_20141204_f_11_004	Data Acquisition	Brain-Vision standard V-Amp amplifier	P3Numbers_20141204_f_11_004_Assay1	P3Numbers_20141204_f_11_004.eeg	Harvard Dataverse	doi:10.7910/DVN/VZ8WQH	http://dx.doi.org/10.7910/DVN/VZ8WQH
P3Numbers_20141204_f_11_005	Data Acquisition	Brain-Vision standard V-Amp amplifier	P3Numbers_20141204_f_11_005_Assay1	P3Numbers_20141204_f_11_005.eeg	Harvard Dataverse	doi:10.7910/DVN/IPFARP	http://dx.doi.org/10.7910/DVN/IPFARP
P3Numbers_20141204_f_11_006	Data Acquisition	Brain-Vision standard V-Amp amplifier	P3Numbers_20141204_f_11_006_Assay1	P3Numbers_20141204_f_11_006.eeg	Harvard Dataverse	doi:10.7910/DVN/2MUWZV	http://dx.doi.org/10.7910/DVN/2MUWZV
P3Numbers_20141204_f_11_007	Data Acquisition	Brain-Vision standard V-Amp amplifier	P3Numbers_20141204_f_11_007_Assay1	P3Numbers_20141204_f_11_007.eeg	Harvard Dataverse	doi:10.7910/DVN/WXSJ0A	http://dx.doi.org/10.7910/DVN/WXSJ0A
P3Numbers_20141204_f_12_001	Data Acquisition	Brain-Vision standard V-Amp amplifier	P3Numbers_20141204_f_12_001_Assay1	P3Numbers_20141204_f_12_001.eeg	Harvard Dataverse	doi:10.7910/DVN/VH6TK6	http://dx.doi.org/10.7910/DVN/VH6TK6
P3Numbers_20141204_f_12_002	Data Acquisition	Brain-Vision standard V-Amp amplifier	P3Numbers_20141204_f_12_002_Assay1	P3Numbers_20141204_f_12_002.eeg	Harvard Dataverse	doi:10.7910/DVN/H3QE4S	http://dx.doi.org/10.7910/DVN/H3QE4S
P3Numbers_20141204_f_12_003	Data Acquisition	Brain-Vision standard V-Amp amplifier	P3Numbers_20141204_f_12_003_Assay1	P3Numbers_20141204_f_12_003.eeg	Harvard Dataverse	doi:10.7910/DVN/XNMDKZ	http://dx.doi.org/10.7910/DVN/XNMDKZ
P3Numbers_20141204_f_13_001	Data Acquisition	Brain-Vision standard V-Amp amplifier	P3Numbers_20141204_f_13_001_Assay1	P3Numbers_20141204_f_13_001.eeg	Harvard Dataverse	doi:10.7910/DVN/GXLGKR	http://dx.doi.org/10.7910/DVN/GXLGKR
P3Numbers_20141204_f_13_002	Data Acquisition	Brain-Vision standard V-Amp amplifier	P3Numbers_20141204_f_13_002_Assay1	P3Numbers_20141204_f_13_002.eeg	Harvard Dataverse	doi:10.7910/DVN/DSLC0Q	http://dx.doi.org/10.7910/DVN/DSLC0Q
P3Numbers_20141204_f_14_001	Data Acquisition	Brain-Vision standard V-Amp amplifier	P3Numbers_20141204_f_14_001_Assay1	P3Numbers_20141204_f_14_001.eeg	Harvard Dataverse	doi:10.7910/DVN/ZT8RTO	http://dx.doi.org/10.7910/DVN/ZT8RTO
P3Numbers_20141204_f_14_002	Data Acquisition	Brain-Vision standard V-Amp amplifier	P3Numbers_20141204_f_14_002_Assay1	P3Numbers_20141204_f_14_002.eeg	Harvard Dataverse	doi:10.7910/DVN/4NNJES	http://dx.doi.org/10.7910/DVN/4NNJES
P3Numbers_20141204_f_15_001	Data Acquisition	Brain-Vision standard V-Amp amplifier	P3Numbers_20141204_f_15_001_Assay1	P3Numbers_20141204_f_15_001.eeg	Harvard Dataverse	doi:10.7910/DVN/3YPZ7L	http://dx.doi.org/10.7910/DVN/3YPZ7L
P3Numbers_20141204_m_08_001	Data Acquisition	Brain-Vision standard V-Amp amplifier	P3Numbers_20141204_m_08_001_Assay1	P3Numbers_20141204_m_08_001.eeg	Harvard Dataverse	doi:10.7910/DVN/G7NKGX	http://dx.doi.org/10.7910/DVN/G7NKGX
P3Numbers_20141204_m_11_001	Data Acquisition	Brain-Vision standard V-Amp amplifier	P3Numbers_20141204_m_11_001_Assay1	P3Numbers_20141204_m_11_001.eeg	Harvard Dataverse	doi:10.7910/DVN/0TYELO	http://dx.doi.org/10.7910/DVN/0TYELO
P3Numbers_20141204_m_11_002	Data Acquisition	Brain-Vision standard V-Amp amplifier	P3Numbers_20141204_m_11_002_Assay1	P3Numbers_20141204_m_11_002.eeg	Harvard Dataverse	doi:10.7910/DVN/9DU5LK	http://dx.doi.org/10.7910/DVN/9DU5LK
P3Numbers_20141204_m_12_001	Data Acquisition	Brain-Vision standard V-Amp amplifier	P3Numbers_20141204_m_12_001_Assay1	P3Numbers_20141204_m_12_001.eeg	Harvard Dataverse	doi:10.7910/DVN/SDZATE	http://dx.doi.org/10.7910/DVN/SDZATE
P3Numbers_20141204_m_12_002	Data Acquisition	Brain-Vision standard V-Amp amplifier	P3Numbers_20141204_m_12_002_Assay1	P3Numbers_20141204_m_12_002.eeg	Harvard Dataverse	doi:10.7910/DVN/MPASMV	http://dx.doi.org/10.7910/DVN/MPASMV
P3Numbers_20141204_m_13_001	Data Acquisition	Brain-Vision standard V-Amp amplifier	P3Numbers_20141204_m_13_001_Assay1	P3Numbers_20141204_m_13_001.eeg	Harvard Dataverse	doi:10.7910/DVN/VXI8WB	http://dx.doi.org/10.7910/DVN/VXI8WB
P3Numbers_20141204_m_14_001	Data Acquisition	Brain-Vision standard V-Amp amplifier	P3Numbers_20141204_m_14_001_Assay1	P3Numbers_20141204_m_14_001.eeg	Harvard Dataverse	doi:10.7910/DVN/FCA8B6	http://dx.doi.org/10.7910/DVN/FCA8B6
P3Numbers_20141204_m_14_002	Data Acquisition	Brain-Vision standard V-Amp amplifier	P3Numbers_20141204_m_14_002_Assay1	P3Numbers_20141204_m_14_002.eeg	Harvard Dataverse	doi:10.7910/DVN/J7UGFZ	http://dx.doi.org/10.7910/DVN/J7UGFZ
P3Numbers_20150224_f_11_002	Data Acquisition	Brain-Vision standard V-Amp amplifier	P3Numbers_20150224_f_11_002_Assay1	P3Numbers_20150224_f_11_002.eeg	Harvard Dataverse	doi:10.7910/DVN/WBYISQ	http://dx.doi.org/10.7910/DVN/WBYISQ
P3Numbers_20150224_f_14_001	Data Acquisition	Brain-Vision standard V-Amp amplifier	P3Numbers_20150224_f_14_001_Assay1	P3Numbers_20150224_f_14_001.eeg	Harvard Dataverse	doi:10.7910/DVN/W0JH8K	http://dx.doi.org/10.7910/DVN/W0JH8K
P3Numbers_20150224_f_15_001	Data Acquisition	Brain-Vision standard V-Amp amplifier	P3Numbers_20150224_f_15_001_Assay1	P3Numbers_20150224_f_15_001.eeg	Harvard Dataverse	doi:10.7910/DVN/MCNUAZ	http://dx.doi.org/10.7910/DVN/MCNUAZ
P3Numbers_20150224_m_11_001	Data Acquisition	Brain-Vision standard V-Amp amplifier	P3Numbers_20150224_m_11_001_Assay1	P3Numbers_20150224_m_11_001.eeg	Harvard Dataverse	doi:10.7910/DVN/B1J87G	http://dx.doi.org/10.7910/DVN/B1J87G
P3Numbers_20150224_m_11_002	Data Acquisition	Brain-Vision standard V-Amp amplifier	P3Numbers_20150224_m_11_002_Assay1	P3Numbers_20150224_m_11_002.eeg	Harvard Dataverse	doi:10.7910/DVN/HJ2GCE	http://dx.doi.org/10.7910/DVN/HJ2GCE
P3Numbers_20150224_m_11_003	Data Acquisition	Brain-Vision standard V-Amp amplifier	P3Numbers_20150224_m_11_003_Assay1	P3Numbers_20150224_m_11_003.eeg	Harvard Dataverse	doi:10.7910/DVN/AHVNDO	http://dx.doi.org/10.7910/DVN/AHVNDO
P3Numbers_20150224_m_11_004	Data Acquisition	Brain-Vision standard V-Amp amplifier	P3Numbers_20150224_m_11_004_Assay1	P3Numbers_20150224_m_11_004.eeg	Harvard Dataverse	doi:10.7910/DVN/USXCZS	http://dx.doi.org/10.7910/DVN/USXCZS
P3Numbers_20150224_m_12_001	Data Acquisition	Brain-Vision standard V-Amp amplifier	P3Numbers_20150224_m_12_001_Assay1	P3Numbers_20150224_m_12_001.eeg	Harvard Dataverse	doi:10.7910/DVN/GRYUBU	http://dx.doi.org/10.7910/DVN/GRYUBU
P3Numbers_20150224_m_12_002	Data Acquisition	Brain-Vision standard V-Amp amplifier	P3Numbers_20150224_m_12_002_Assay1	P3Numbers_20150224_m_12_002.eeg	Harvard Dataverse	doi:10.7910/DVN/WMKYAB	http://dx.doi.org/10.7910/DVN/WMKYAB
P3Numbers_20150224_m_12_003	Data Acquisition	Brain-Vision standard V-Amp amplifier	P3Numbers_20150224_m_12_003_Assay1	P3Numbers_20150224_m_12_003.eeg	Harvard Dataverse	doi:10.7910/DVN/T8BKF3	http://dx.doi.org/10.7910/DVN/T8BKF3
P3Numbers_20150224_m_13_001	Data Acquisition	Brain-Vision standard V-Amp amplifier	P3Numbers_20150224_m_13_001_Assay1	P3Numbers_20150224_m_13_001.eeg	Harvard Dataverse	doi:10.7910/DVN/LYXXTW	http://dx.doi.org/10.7910/DVN/LYXXTW
P3Numbers_20150224_m_13_002	Data Acquisition	Brain-Vision standard V-Amp amplifier	P3Numbers_20150224_m_13_002_Assay1	P3Numbers_20150224_m_13_002.eeg	Harvard Dataverse	doi:10.7910/DVN/8ULCUT	http://dx.doi.org/10.7910/DVN/8ULCUT
P3Numbers_20150224_m_14_001	Data Acquisition	Brain-Vision standard V-Amp amplifier	P3Numbers_20150224_m_14_001_Assay1	P3Numbers_20150224_m_14_001.eeg	Harvard Dataverse	doi:10.7910/DVN/5AJNKN	http://dx.doi.org/10.7910/DVN/5AJNKN
P3Numbers_20150224_m_15_001	Data Acquisition	Brain-Vision standard V-Amp amplifier	P3Numbers_20150224_m_15_001_Assay1	P3Numbers_20150224_m_15_001.eeg	Harvard Dataverse	doi:10.7910/DVN/FNJHZK	http://dx.doi.org/10.7910/DVN/FNJHZK
P3Numbers_20150224_m_15_002	Data Acquisition	Brain-Vision standard V-Amp amplifier	P3Numbers_20150224_m_15_002_Assay1	P3Numbers_20150224_m_15_002.eeg	Harvard Dataverse	doi:10.7910/DVN/ATJMHJ	http://dx.doi.org/10.7910/DVN/ATJMHJ
P3Numbers_20150224_m_15_003	Data Acquisition	Brain-Vision standard V-Amp amplifier	P3Numbers_20150224_m_15_003_Assay1	P3Numbers_20150224_m_15_003.eeg	Harvard Dataverse	doi:10.7910/DVN/JP4WUZ	http://dx.doi.org/10.7910/DVN/JP4WUZ
P3Numbers_20150224_m_15_004	Data Acquisition	Brain-Vision standard V-Amp amplifier	P3Numbers_20150224_m_15_004_Assay1	P3Numbers_20150224_m_15_004.eeg	Harvard Dataverse	doi:10.7910/DVN/YUET1X	http://dx.doi.org/10.7910/DVN/YUET1X
P3Numbers_20150507_f_14_001	Data Acquisition	Brain-Vision standard V-Amp amplifier	P3Numbers_20150507_f_14_001_Assay1	P3Numbers_20150507_f_14_001.eeg	Harvard Dataverse	doi:10.7910/DVN/P8UJPA	http://dx.doi.org/10.7910/DVN/P8UJPA
P3Numbers_20150507_f_14_002	Data Acquisition	Brain-Vision standard V-Amp amplifier	P3Numbers_20150507_f_14_002_Assay1	P3Numbers_20150507_f_14_002.eeg	Harvard Dataverse	doi:10.7910/DVN/0BEZK5	http://dx.doi.org/10.7910/DVN/0BEZK5
P3Numbers_20150507_f_14_003	Data Acquisition	Brain-Vision standard V-Amp amplifier	P3Numbers_20150507_f_14_003_Assay1	P3Numbers_20150507_f_14_003.eeg	Harvard Dataverse	doi:10.7910/DVN/HS4KGC	http://dx.doi.org/10.7910/DVN/HS4KGC
P3Numbers_20150507_f_14_004	Data Acquisition	Brain-Vision standard V-Amp amplifier	P3Numbers_20150507_f_14_004_Assay1	P3Numbers_20150507_f_14_004.eeg	Harvard Dataverse	doi:10.7910/DVN/TB6I8O	http://dx.doi.org/10.7910/DVN/TB6I8O
P3Numbers_20150507_f_14_005	Data Acquisition	Brain-Vision standard V-Amp amplifier	P3Numbers_20150507_f_14_005_Assay1	P3Numbers_20150507_f_14_005.eeg	Harvard Dataverse	doi:10.7910/DVN/DZUXOH	http://dx.doi.org/10.7910/DVN/DZUXOH
P3Numbers_20150507_m_13_001	Data Acquisition	Brain-Vision standard V-Amp amplifier	P3Numbers_20150507_m_13_001_Assay1	P3Numbers_20150507_m_13_001.eeg	Harvard Dataverse	doi:10.7910/DVN/XO2MXI	http://dx.doi.org/10.7910/DVN/XO2MXI
P3Numbers_20150507_m_14_001	Data Acquisition	Brain-Vision standard V-Amp amplifier	P3Numbers_20150507_m_14_001_Assay1	P3Numbers_20150507_m_14_001.eeg	Harvard Dataverse	doi:10.7910/DVN/0GWIAD	http://dx.doi.org/10.7910/DVN/0GWIAD
P3Numbers_20150507_m_14_002	Data Acquisition	Brain-Vision standard V-Amp amplifier	P3Numbers_20150507_m_14_002_Assay1	P3Numbers_20150507_m_14_002.eeg	Harvard Dataverse	doi:10.7910/DVN/FUI0QL	http://dx.doi.org/10.7910/DVN/FUI0QL
P3Numbers_20150507_m_14_003	Data Acquisition	Brain-Vision standard V-Amp amplifier	P3Numbers_20150507_m_14_003_Assay1	P3Numbers_20150507_m_14_003.eeg	Harvard Dataverse	doi:10.7910/DVN/RMYATL	http://dx.doi.org/10.7910/DVN/RMYATL
P3Numbers_20150507_m_14_004	Data Acquisition	Brain-Vision standard V-Amp amplifier	P3Numbers_20150507_m_14_004_Assay1	P3Numbers_20150507_m_14_004.eeg	Harvard Dataverse	doi:10.7910/DVN/ANMA0H	http://dx.doi.org/10.7910/DVN/ANMA0H
P3Numbers_20150507_m_14_005	Data Acquisition	Brain-Vision standard V-Amp amplifier	P3Numbers_20150507_m_14_005_Assay1	P3Numbers_20150507_m_14_005.eeg	Harvard Dataverse	doi:10.7910/DVN/FVNRBG	http://dx.doi.org/10.7910/DVN/FVNRBG
P3Numbers_20150507_m_14_006	Data Acquisition	Brain-Vision standard V-Amp amplifier	P3Numbers_20150507_m_14_006_Assay1	P3Numbers_20150507_m_14_006.eeg	Harvard Dataverse	doi:10.7910/DVN/CA9PQD	http://dx.doi.org/10.7910/DVN/CA9PQD
P3Numbers_20150507_m_14_007	Data Acquisition	Brain-Vision standard V-Amp amplifier	P3Numbers_20150507_m_14_007_Assay1	P3Numbers_20150507_m_14_007.eeg	Harvard Dataverse	doi:10.7910/DVN/KLCMVU	http://dx.doi.org/10.7910/DVN/KLCMVU
P3Numbers_20150507_m_15_001	Data Acquisition	Brain-Vision standard V-Amp amplifier	P3Numbers_20150507_m_15_001_Assay1	P3Numbers_20150507_m_15_001.eeg	Harvard Dataverse	doi:10.7910/DVN/MEECPW	http://dx.doi.org/10.7910/DVN/MEECPW
P3Numbers_20150507_m_16_001	Data Acquisition	Brain-Vision standard V-Amp amplifier	P3Numbers_20150507_m_16_001_Assay1	P3Numbers_20150507_m_16_001.eeg	Harvard Dataverse	doi:10.7910/DVN/KFLG5T	http://dx.doi.org/10.7910/DVN/KFLG5T
P3Numbers_20150107_f_13_001	Data Acquisition	Brain-Vision standard V-Amp amplifier	P3Numbers_20150107_f_13_001_Assay1	P3Numbers_20150107_f_13_001.eeg	Harvard Dataverse	doi:10.7910/DVN/SAULT1	http://dx.doi.org/10.7910/DVN/SAULT1
P3Numbers_20150107_f_14_001	Data Acquisition	Brain-Vision standard V-Amp amplifier	P3Numbers_20150107_f_14_001_Assay1	P3Numbers_20150107_f_14_001.eeg	Harvard Dataverse	doi:10.7910/DVN/W1GMXO	http://dx.doi.org/10.7910/DVN/W1GMXO
P3Numbers_20150107_f_14_002	Data Acquisition	Brain-Vision standard V-Amp amplifier	P3Numbers_20150107_f_14_002_Assay1	P3Numbers_20150107_f_14_002.eeg	Harvard Dataverse	doi:10.7910/DVN/PVBBJR	http://dx.doi.org/10.7910/DVN/PVBBJR
P3Numbers_20150107_f_14_003	Data Acquisition	Brain-Vision standard V-Amp amplifier	P3Numbers_20150107_f_14_003_Assay1	P3Numbers_20150107_f_14_003.eeg	Harvard Dataverse	doi:10.7910/DVN/BKH0OZ	http://dx.doi.org/10.7910/DVN/BKH0OZ
P3Numbers_20150107_f_14_004	Data Acquisition	Brain-Vision standard V-Amp amplifier	P3Numbers_20150107_f_14_004_Assay1	P3Numbers_20150107_f_14_004.eeg	Harvard Dataverse	doi:10.7910/DVN/J22TML	http://dx.doi.org/10.7910/DVN/J22TML
P3Numbers_20150107_f_14_005	Data Acquisition	Brain-Vision standard V-Amp amplifier	P3Numbers_20150107_f_14_005_Assay1	P3Numbers_20150107_f_14_005.eeg	Harvard Dataverse	doi:10.7910/DVN/P1RIUU	http://dx.doi.org/10.7910/DVN/P1RIUU
P3Numbers_20150107_f_14_006	Data Acquisition	Brain-Vision standard V-Amp amplifier	P3Numbers_20150107_f_14_006_Assay1	P3Numbers_20150107_f_14_006.eeg	Harvard Dataverse	doi:10.7910/DVN/9C5S1Q	http://dx.doi.org/10.7910/DVN/9C5S1Q
P3Numbers_20150107_f_14_007	Data Acquisition	Brain-Vision standard V-Amp amplifier	P3Numbers_20150107_f_14_007_Assay1	P3Numbers_20150107_f_14_007.eeg	Harvard Dataverse	doi:10.7910/DVN/4GZWAQ	http://dx.doi.org/10.7910/DVN/4GZWAQ
P3Numbers_20150107_f_15_001	Data Acquisition	Brain-Vision standard V-Amp amplifier	P3Numbers_20150107_f_15_001_Assay1	P3Numbers_20150107_f_15_001.eeg	Harvard Dataverse	doi:10.7910/DVN/BMTBPJ	http://dx.doi.org/10.7910/DVN/BMTBPJ
P3Numbers_20150107_m_14_001	Data Acquisition	Brain-Vision standard V-Amp amplifier	P3Numbers_20150107_m_14_001_Assay1	P3Numbers_20150107_m_14_001.eeg	Harvard Dataverse	doi:10.7910/DVN/5XNQM0	http://dx.doi.org/10.7910/DVN/5XNQM0
P3Numbers_20150107_m_14_003	Data Acquisition	Brain-Vision standard V-Amp amplifier	P3Numbers_20150107_m_14_003_Assay1	P3Numbers_20150107_m_14_003.eeg	Harvard Dataverse	doi:10.7910/DVN/WZWYM0	http://dx.doi.org/10.7910/DVN/WZWYM0
P3Numbers_20150107_m_14_002	Data Acquisition	Brain-Vision standard V-Amp amplifier	P3Numbers_20150107_m_14_002_Assay1	P3Numbers_20150107_m_14_002.eeg	Harvard Dataverse	doi:10.7910/DVN/QZNRJQ	http://dx.doi.org/10.7910/DVN/QZNRJQ
P3Numbers_20150107_m_14_004	Data Acquisition	Brain-Vision standard V-Amp amplifier	P3Numbers_20150107_m_14_004_Assay1	P3Numbers_20150107_m_14_004.eeg	Harvard Dataverse	doi:10.7910/DVN/6V6DVS	http://dx.doi.org/10.7910/DVN/6V6DVS
P3Numbers_20150107_m_14_005	Data Acquisition	Brain-Vision standard V-Amp amplifier	P3Numbers_20150107_m_14_005_Assay1	P3Numbers_20150107_m_14_005.eeg	Harvard Dataverse	doi:10.7910/DVN/U7WKFV	http://dx.doi.org/10.7910/DVN/U7WKFV
P3Numbers_20150107_m_15_001	Data Acquisition	Brain-Vision standard V-Amp amplifier	P3Numbers_20150107_m_15_001_Assay1	P3Numbers_20150107_m_15_001.eeg	Harvard Dataverse	doi:10.7910/DVN/O8XKPL	http://dx.doi.org/10.7910/DVN/O8XKPL
P3Numbers_20150314_m_12_001	Data Acquisition	Brain-Vision standard V-Amp amplifier	P3Numbers_20150314_m_12_001_Assay1	P3Numbers_20150314_m_12_001.eeg	Harvard Dataverse	doi:10.7910/DVN/NGOTVB	http://dx.doi.org/10.7910/DVN/NGOTVB
P3Numbers_20150203_m_15_001	Data Acquisition	Brain-Vision standard V-Amp amplifier	P3Numbers_20150203_m_15_001_Assay1	P3Numbers_20150203_m_15_001.eeg	Harvard Dataverse	doi:10.7910/DVN/GZKB1F	http://dx.doi.org/10.7910/DVN/GZKB1F
P3Numbers_20150203_m_16_001	Data Acquisition	Brain-Vision standard V-Amp amplifier	P3Numbers_20150203_m_16_001_Assay1	P3Numbers_20150203_m_16_001.eeg	Harvard Dataverse	doi:10.7910/DVN/APYZOL	http://dx.doi.org/10.7910/DVN/APYZOL
P3Numbers_20150203_m_17_001	Data Acquisition	Brain-Vision standard V-Amp amplifier	P3Numbers_20150203_m_17_001_Assay1	P3Numbers_20150203_m_17_001.eeg	Harvard Dataverse	doi:10.7910/DVN/ONRJQN	http://dx.doi.org/10.7910/DVN/ONRJQN
P3Numbers_20150203_m_17_002	Data Acquisition	Brain-Vision standard V-Amp amplifier	P3Numbers_20150203_m_17_002_Assay1	P3Numbers_20150203_m_17_002.eeg	Harvard Dataverse	doi:10.7910/DVN/EJU4FW	http://dx.doi.org/10.7910/DVN/EJU4FW
P3Numbers_20150203_m_17_003	Data Acquisition	Brain-Vision standard V-Amp amplifier	P3Numbers_20150203_m_17_003_Assay1	P3Numbers_20150203_m_17_003.eeg	Harvard Dataverse	doi:10.7910/DVN/A7BYQ3	http://dx.doi.org/10.7910/DVN/A7BYQ3
P3Numbers_20150203_m_17_004	Data Acquisition	Brain-Vision standard V-Amp amplifier	P3Numbers_20150203_m_17_004_Assay1	P3Numbers_20150203_m_17_004.eeg	Harvard Dataverse	doi:10.7910/DVN/OOC9OE	http://dx.doi.org/10.7910/DVN/OOC9OE
P3Numbers_20150203_m_17_005	Data Acquisition	Brain-Vision standard V-Amp amplifier	P3Numbers_20150203_m_17_005_Assay1	P3Numbers_20150203_m_17_005.eeg	Harvard Dataverse	doi:10.7910/DVN/1VWGHS	http://dx.doi.org/10.7910/DVN/1VWGHS
P3Numbers_20150203_m_17_006	Data Acquisition	Brain-Vision standard V-Amp amplifier	P3Numbers_20150203_m_17_006_Assay1	P3Numbers_20150203_m_17_006.eeg	Harvard Dataverse	doi:10.7910/DVN/BMLOEJ	http://dx.doi.org/10.7910/DVN/BMLOEJ
P3Numbers_20150126_f_09_001	Data Acquisition	Brain-Vision standard V-Amp amplifier	P3Numbers_20150126_f_09_001_Assay1	P3Numbers_20150126_f_09_001.eeg	Harvard Dataverse	doi:10.7910/DVN/BTGJEB	http://dx.doi.org/10.7910/DVN/BTGJEB
P3Numbers_20150126_f_09_002	Data Acquisition	Brain-Vision standard V-Amp amplifier	P3Numbers_20150126_f_09_002_Assay1	P3Numbers_20150126_f_09_002.eeg	Harvard Dataverse	doi:10.7910/DVN/77GHFN	http://dx.doi.org/10.7910/DVN/77GHFN
P3Numbers_20150126_f_10_001	Data Acquisition	Brain-Vision standard V-Amp amplifier	P3Numbers_20150126_f_10_001_Assay1	P3Numbers_20150126_f_10_001.eeg	Harvard Dataverse	doi:10.7910/DVN/H90DDY	http://dx.doi.org/10.7910/DVN/H90DDY
P3Numbers_20150126_f_11_001	Data Acquisition	Brain-Vision standard V-Amp amplifier	P3Numbers_20150126_f_11_001_Assay1	P3Numbers_20150126_f_11_001.eeg	Harvard Dataverse	doi:10.7910/DVN/J8VZYX	http://dx.doi.org/10.7910/DVN/J8VZYX
P3Numbers_20150126_f_12_001	Data Acquisition	Brain-Vision standard V-Amp amplifier	P3Numbers_20150126_f_12_001_Assay1	P3Numbers_20150126_f_12_001.eeg	Harvard Dataverse	doi:10.7910/DVN/4O13PK	http://dx.doi.org/10.7910/DVN/4O13PK
P3Numbers_20150126_f_12_002	Data Acquisition	Brain-Vision standard V-Amp amplifier	P3Numbers_20150126_f_12_002_Assay1	P3Numbers_20150126_f_12_002.eeg	Harvard Dataverse	doi:10.7910/DVN/QFJALR	http://dx.doi.org/10.7910/DVN/QFJALR
P3Numbers_20150126_f_12_003	Data Acquisition	Brain-Vision standard V-Amp amplifier	P3Numbers_20150126_f_12_003_Assay1	P3Numbers_20150126_f_12_003.eeg	Harvard Dataverse	doi:10.7910/DVN/XHQ3JV	http://dx.doi.org/10.7910/DVN/XHQ3JV
P3Numbers_20150126_f_12_004	Data Acquisition	Brain-Vision standard V-Amp amplifier	P3Numbers_20150126_f_12_004_Assay1	P3Numbers_20150126_f_12_004.eeg	Harvard Dataverse	doi:10.7910/DVN/OJ73NW	http://dx.doi.org/10.7910/DVN/OJ73NW
P3Numbers_20150126_f_13_001	Data Acquisition	Brain-Vision standard V-Amp amplifier	P3Numbers_20150126_f_13_001_Assay1	P3Numbers_20150126_f_13_001.eeg	Harvard Dataverse	doi:10.7910/DVN/NI0DQJ	http://dx.doi.org/10.7910/DVN/NI0DQJ
P3Numbers_20150126_f_14_001	Data Acquisition	Brain-Vision standard V-Amp amplifier	P3Numbers_20150126_f_14_001_Assay1	P3Numbers_20150126_f_14_001.eeg	Harvard Dataverse	doi:10.7910/DVN/XFNAWQ	http://dx.doi.org/10.7910/DVN/XFNAWQ
P3Numbers_20150126_f_14_001	Data Acquisition	Brain-Vision standard V-Amp amplifier	P3Numbers_20150126_f_14_001_Assay1	P3Numbers_20150126_f_14_001.eeg	Harvard Dataverse	doi:10.7910/DVN/EKFRZA	http://dx.doi.org/10.7910/DVN/EKFRZA
P3Numbers_20150126_m_07_001	Data Acquisition	Brain-Vision standard V-Amp amplifier	P3Numbers_20150126_m_07_001_Assay1	P3Numbers_20150126_m_07_001.eeg	Harvard Dataverse	doi:10.7910/DVN/ISIB5W	http://dx.doi.org/10.7910/DVN/ISIB5W
P3Numbers_20150126_m_09_001	Data Acquisition	Brain-Vision standard V-Amp amplifier	P3Numbers_20150126_m_09_001_Assay1	P3Numbers_20150126_m_09_001.eeg	Harvard Dataverse	doi:10.7910/DVN/71UB7G	http://dx.doi.org/10.7910/DVN/71UB7G
P3Numbers_20150126_m_12_001	Data Acquisition	Brain-Vision standard V-Amp amplifier	P3Numbers_20150126_m_12_001_Assay1	P3Numbers_20150126_m_12_001.eeg	Harvard Dataverse	doi:10.7910/DVN/P8ATN8	http://dx.doi.org/10.7910/DVN/P8ATN8
P3Numbers_20150126_m_12_002	Data Acquisition	Brain-Vision standard V-Amp amplifier	P3Numbers_20150126_m_12_002_Assay1	P3Numbers_20150126_m_12_002.eeg	Harvard Dataverse	doi:10.7910/DVN/HU9YYC	http://dx.doi.org/10.7910/DVN/HU9YYC
P3Numbers_20150126_m_12_003	Data Acquisition	Brain-Vision standard V-Amp amplifier	P3Numbers_20150126_m_12_003_Assay1	P3Numbers_20150126_m_12_003.eeg	Harvard Dataverse	doi:10.7910/DVN/STRDSE	http://dx.doi.org/10.7910/DVN/STRDSE
P3Numbers_20150126_m_12_004	Data Acquisition	Brain-Vision standard V-Amp amplifier	P3Numbers_20150126_m_12_004_Assay1	P3Numbers_20150126_m_12_004.eeg	Harvard Dataverse	doi:10.7910/DVN/8NLILC	http://dx.doi.org/10.7910/DVN/8NLILC
P3Numbers_20150126_m_13_001	Data Acquisition	Brain-Vision standard V-Amp amplifier	P3Numbers_20150126_m_13_001_Assay1	P3Numbers_20150126_m_13_001.eeg	Harvard Dataverse	doi:10.7910/DVN/0PBFYI	http://dx.doi.org/10.7910/DVN/0PBFYI
P3Numbers_20150126_m_13_001	Data Acquisition	Brain-Vision standard V-Amp amplifier	P3Numbers_20150126_m_13_001_Assay1	P3Numbers_20150126_m_13_001.eeg	Harvard Dataverse	doi:10.7910/DVN/WGGZ0L	http://dx.doi.org/10.7910/DVN/WGGZ0L
P3Numbers_20150126_m_13_002	Data Acquisition	Brain-Vision standard V-Amp amplifier	P3Numbers_20150126_m_13_002_Assay1	P3Numbers_20150126_m_13_002.eeg	Harvard Dataverse	doi:10.7910/DVN/GAAVU4	http://dx.doi.org/10.7910/DVN/GAAVU4
P3Numbers_20150126_m_15_001	Data Acquisition	Brain-Vision standard V-Amp amplifier	P3Numbers_20150126_m_15_001_Assay1	P3Numbers_20150126_m_15_001.eeg	Harvard Dataverse	doi:10.7910/DVN/JGAX53	http://dx.doi.org/10.7910/DVN/JGAX53
P3Numbers_20150126_m_15_002	Data Acquisition	Brain-Vision standard V-Amp amplifier	P3Numbers_20150126_m_15_002_Assay1	P3Numbers_20150126_m_15_002.eeg	Harvard Dataverse	doi:10.7910/DVN/2UZO8K	http://dx.doi.org/10.7910/DVN/2UZO8K
P3Numbers_20150126_m_15_003	Data Acquisition	Brain-Vision standard V-Amp amplifier	P3Numbers_20150126_m_15_003_Assay1	P3Numbers_20150126_m_15_003.eeg	Harvard Dataverse	doi:10.7910/DVN/DCR2NW	http://dx.doi.org/10.7910/DVN/DCR2NW
P3Numbers_20150126_m_15_004	Data Acquisition	Brain-Vision standard V-Amp amplifier	P3Numbers_20150126_m_15_004_Assay1	P3Numbers_20150126_m_15_004.eeg	Harvard Dataverse	doi:10.7910/DVN/1KX0K7	http://dx.doi.org/10.7910/DVN/1KX0K7
P3Numbers_20150204_f_11_001	Data Acquisition	Brain-Vision standard V-Amp amplifier	P3Numbers_20150204_f_11_001_Assay1	P3Numbers_20150204_f_11_001.eeg	Harvard Dataverse	doi:10.7910/DVN/NHWLGJ	http://dx.doi.org/10.7910/DVN/NHWLGJ
P3Numbers_20150204_f_11_002	Data Acquisition	Brain-Vision standard V-Amp amplifier	P3Numbers_20150204_f_11_002_Assay1	P3Numbers_20150204_f_11_002.eeg	Harvard Dataverse	doi:10.7910/DVN/5SNQQT	http://dx.doi.org/10.7910/DVN/5SNQQT
P3Numbers_20150204_f_12_001	Data Acquisition	Brain-Vision standard V-Amp amplifier	P3Numbers_20150204_f_12_001_Assay1	P3Numbers_20150204_f_12_001.eeg	Harvard Dataverse	doi:10.7910/DVN/EHCBGO	http://dx.doi.org/10.7910/DVN/EHCBGO
P3Numbers_20150204_f_12_002	Data Acquisition	Brain-Vision standard V-Amp amplifier	P3Numbers_20150204_f_12_002_Assay1	P3Numbers_20150204_f_12_002.eeg	Harvard Dataverse	doi:10.7910/DVN/KVKI0A	http://dx.doi.org/10.7910/DVN/KVKI0A
P3Numbers_20150204_f_12_003	Data Acquisition	Brain-Vision standard V-Amp amplifier	P3Numbers_20150204_f_12_003_Assay1	P3Numbers_20150204_f_12_003.eeg	Harvard Dataverse	doi:10.7910/DVN/FT7FA8	http://dx.doi.org/10.7910/DVN/FT7FA8
P3Numbers_20150204_f_13_001	Data Acquisition	Brain-Vision standard V-Amp amplifier	P3Numbers_20150204_f_13_001_Assay1	P3Numbers_20150204_f_13_001.eeg	Harvard Dataverse	doi:10.7910/DVN/YODDVQ	http://dx.doi.org/10.7910/DVN/YODDVQ
P3Numbers_20150204_f_13_002	Data Acquisition	Brain-Vision standard V-Amp amplifier	P3Numbers_20150204_f_13_002_Assay1	P3Numbers_20150204_f_13_002.eeg	Harvard Dataverse	doi:10.7910/DVN/3GUAFY	http://dx.doi.org/10.7910/DVN/3GUAFY
P3Numbers_20150204_f_13_003	Data Acquisition	Brain-Vision standard V-Amp amplifier	P3Numbers_20150204_f_13_003_Assay1	P3Numbers_20150204_f_13_003.eeg	Harvard Dataverse	doi:10.7910/DVN/B6OG9A	http://dx.doi.org/10.7910/DVN/B6OG9A
P3Numbers_20150204_m_12_001	Data Acquisition	Brain-Vision standard V-Amp amplifier	P3Numbers_20150204_m_12_001_Assay1	P3Numbers_20150204_m_12_001.eeg	Harvard Dataverse	doi:10.7910/DVN/5NRKWK	http://dx.doi.org/10.7910/DVN/5NRKWK
P3Numbers_20150204_m_12_002	Data Acquisition	Brain-Vision standard V-Amp amplifier	P3Numbers_20150204_m_12_002_Assay1	P3Numbers_20150204_m_12_002.eeg	Harvard Dataverse	doi:10.7910/DVN/QNFYUX	http://dx.doi.org/10.7910/DVN/QNFYUX
P3Numbers_20150204_m_12_003	Data Acquisition	Brain-Vision standard V-Amp amplifier	P3Numbers_20150204_m_12_003_Assay1	P3Numbers_20150204_m_12_003.eeg	Harvard Dataverse	doi:10.7910/DVN/DXGOPL	http://dx.doi.org/10.7910/DVN/DXGOPL
P3Numbers_20150204_m_12_004	Data Acquisition	Brain-Vision standard V-Amp amplifier	P3Numbers_20150204_m_12_004_Assay1	P3Numbers_20150204_m_12_004.eeg	Harvard Dataverse	doi:10.7910/DVN/HGAGBT	http://dx.doi.org/10.7910/DVN/HGAGBT
P3Numbers_20150204_m_12_005	Data Acquisition	Brain-Vision standard V-Amp amplifier	P3Numbers_20150204_m_12_005_Assay1	P3Numbers_20150204_m_12_005.eeg	Harvard Dataverse	doi:10.7910/DVN/E3QY4U	http://dx.doi.org/10.7910/DVN/E3QY4U
P3Numbers_20150204_m_12_006	Data Acquisition	Brain-Vision standard V-Amp amplifier	P3Numbers_20150204_m_12_006_Assay1	P3Numbers_20150204_m_12_006.eeg	Harvard Dataverse	doi:10.7910/DVN/MPQB6M	http://dx.doi.org/10.7910/DVN/MPQB6M
P3Numbers_20150204_m_13_001	Data Acquisition	Brain-Vision standard V-Amp amplifier	P3Numbers_20150204_m_13_001_Assay1	P3Numbers_20150204_m_13_001.eeg	Harvard Dataverse	doi:10.7910/DVN/HCH289	http://dx.doi.org/10.7910/DVN/HCH289
P3Numbers_20150204_m_13_002	Data Acquisition	Brain-Vision standard V-Amp amplifier	P3Numbers_20150204_m_13_002_Assay1	P3Numbers_20150204_m_13_002.eeg	Harvard Dataverse	doi:10.7910/DVN/UVWKZP	http://dx.doi.org/10.7910/DVN/UVWKZP
P3Numbers_20150204_m_13_003	Data Acquisition	Brain-Vision standard V-Amp amplifier	P3Numbers_20150204_m_13_003_Assay1	P3Numbers_20150204_m_13_003.eeg	Harvard Dataverse	doi:10.7910/DVN/HRGU6T	http://dx.doi.org/10.7910/DVN/HRGU6T
P3Numbers_20150204_m_13_004	Data Acquisition	Brain-Vision standard V-Amp amplifier	P3Numbers_20150204_m_13_004_Assay1	P3Numbers_20150204_m_13_004.eeg	Harvard Dataverse	doi:10.7910/DVN/VCJJPL	http://dx.doi.org/10.7910/DVN/VCJJPL
P3Numbers_20150204_m_13_005	Data Acquisition	Brain-Vision standard V-Amp amplifier	P3Numbers_20150204_m_13_005_Assay1	P3Numbers_20150204_m_13_005.eeg	Harvard Dataverse	doi:10.7910/DVN/1MFPJ3	http://dx.doi.org/10.7910/DVN/1MFPJ3
P3Numbers_20150204_m_14_001	Data Acquisition	Brain-Vision standard V-Amp amplifier	P3Numbers_20150204_m_14_001_Assay1	P3Numbers_20150204_m_14_001.eeg	Harvard Dataverse	doi:10.7910/DVN/FXCISQ	http://dx.doi.org/10.7910/DVN/FXCISQ
P3Numbers_20150326_f_13_001	Data Acquisition	Brain-Vision standard V-Amp amplifier	P3Numbers_20150326_f_13_001_Assay1	P3Numbers_20150326_f_13_001.eeg	Harvard Dataverse	doi:10.7910/DVN/UTAEMS	http://dx.doi.org/10.7910/DVN/UTAEMS
P3Numbers_20150326_f_13_002	Data Acquisition	Brain-Vision standard V-Amp amplifier	P3Numbers_20150326_f_13_002_Assay1	P3Numbers_20150326_f_13_002.eeg	Harvard Dataverse	doi:10.7910/DVN/CPMSQB	http://dx.doi.org/10.7910/DVN/CPMSQB
P3Numbers_20150326_f_15_001	Data Acquisition	Brain-Vision standard V-Amp amplifier	P3Numbers_20150326_f_15_001_Assay1	P3Numbers_20150326_f_15_001.eeg	Harvard Dataverse	doi:10.7910/DVN/4VXGEU	http://dx.doi.org/10.7910/DVN/4VXGEU
P3Numbers_20150326_m_14_001	Data Acquisition	Brain-Vision standard V-Amp amplifier	P3Numbers_20150326_m_14_001_Assay1	P3Numbers_20150326_m_14_001.eeg	Harvard Dataverse	doi:10.7910/DVN/QLBVBX	http://dx.doi.org/10.7910/DVN/QLBVBX
P3Numbers_20150326_m_14_002	Data Acquisition	Brain-Vision standard V-Amp amplifier	P3Numbers_20150326_m_14_002_Assay1	P3Numbers_20150326_m_14_002.eeg	Harvard Dataverse	doi:10.7910/DVN/WBCIQK	http://dx.doi.org/10.7910/DVN/WBCIQK
P3Numbers_20150326_m_15_001	Data Acquisition	Brain-Vision standard V-Amp amplifier	P3Numbers_20150326_m_15_001_Assay1	P3Numbers_20150326_m_15_001.eeg	Harvard Dataverse	doi:10.7910/DVN/OKCV7T	http://dx.doi.org/10.7910/DVN/OKCV7T
P3Numbers_20150326_m_15_002	Data Acquisition	Brain-Vision standard V-Amp amplifier	P3Numbers_20150326_m_15_002_Assay1	P3Numbers_20150326_m_15_002.eeg	Harvard Dataverse	doi:10.7910/DVN/BIPZOZ	http://dx.doi.org/10.7910/DVN/BIPZOZ
P3Numbers_20150326_m_15_003	Data Acquisition	Brain-Vision standard V-Amp amplifier	P3Numbers_20150326_m_15_003_Assay1	P3Numbers_20150326_m_15_003.eeg	Harvard Dataverse	doi:10.7910/DVN/P2SWHT	http://dx.doi.org/10.7910/DVN/P2SWHT
P3Numbers_20150326_m_15_004	Data Acquisition	Brain-Vision standard V-Amp amplifier	P3Numbers_20150326_m_15_004_Assay1	P3Numbers_20150326_m_15_004.eeg	Harvard Dataverse	doi:10.7910/DVN/FFS9PS	http://dx.doi.org/10.7910/DVN/FFS9PS
P3Numbers_20150326_m_16_001	Data Acquisition	Brain-Vision standard V-Amp amplifier	P3Numbers_20150326_m_16_001_Assay1	P3Numbers_20150326_m_16_001.eeg	Harvard Dataverse	doi:10.7910/DVN/JSPUIB	http://dx.doi.org/10.7910/DVN/JSPUIB
P3Numbers_20150514_f_09_001	Data Acquisition	Brain-Vision standard V-Amp amplifier	P3Numbers_20150514_f_09_001_Assay1	P3Numbers_20150514_f_09_001.eeg	Harvard Dataverse	doi:10.7910/DVN/LOYDXL	http://dx.doi.org/10.7910/DVN/LOYDXL
P3Numbers_20150514_f_09_002	Data Acquisition	Brain-Vision standard V-Amp amplifier	P3Numbers_20150514_f_09_002_Assay1	P3Numbers_20150514_f_09_002.eeg	Harvard Dataverse	doi:10.7910/DVN/RFBZH8	http://dx.doi.org/10.7910/DVN/RFBZH8
P3Numbers_20150514_f_10_001	Data Acquisition	Brain-Vision standard V-Amp amplifier	P3Numbers_20150514_f_10_001_Assay1	P3Numbers_20150514_f_10_001.eeg	Harvard Dataverse	doi:10.7910/DVN/VAQVHC	http://dx.doi.org/10.7910/DVN/VAQVHC
P3Numbers_20150514_f_10_002	Data Acquisition	Brain-Vision standard V-Amp amplifier	P3Numbers_20150514_f_10_002_Assay1	P3Numbers_20150514_f_10_002.eeg	Harvard Dataverse	doi:10.7910/DVN/NQ24JI	http://dx.doi.org/10.7910/DVN/NQ24JI
P3Numbers_20150514_f_10_003	Data Acquisition	Brain-Vision standard V-Amp amplifier	P3Numbers_20150514_f_10_003_Assay1	P3Numbers_20150514_f_10_003.eeg	Harvard Dataverse	doi:10.7910/DVN/IWCEJI	http://dx.doi.org/10.7910/DVN/IWCEJI
P3Numbers_20150514_m_09_001	Data Acquisition	Brain-Vision standard V-Amp amplifier	P3Numbers_20150514_m_09_001_Assay1	P3Numbers_20150514_m_09_001.eeg	Harvard Dataverse	doi:10.7910/DVN/KIL0E7	http://dx.doi.org/10.7910/DVN/KIL0E7
P3Numbers_20150514_m_10_001	Data Acquisition	Brain-Vision standard V-Amp amplifier	P3Numbers_20150514_m_10_001_Assay1	P3Numbers_20150514_m_10_001.eeg	Harvard Dataverse	doi:10.7910/DVN/4PVIJI	http://dx.doi.org/10.7910/DVN/4PVIJI
P3Numbers_20150514_m_10_002	Data Acquisition	Brain-Vision standard V-Amp amplifier	P3Numbers_20150514_m_10_002_Assay1	P3Numbers_20150514_m_10_002.eeg	Harvard Dataverse	doi:10.7910/DVN/VFPL5G	http://dx.doi.org/10.7910/DVN/VFPL5G
P3Numbers_20150514_m_11_001	Data Acquisition	Brain-Vision standard V-Amp amplifier	P3Numbers_20150514_m_11_001_Assay1	P3Numbers_20150514_m_11_001.eeg	Harvard Dataverse	doi:10.7910/DVN/SPPZRJ	http://dx.doi.org/10.7910/DVN/SPPZRJ
P3Numbers_20150514_m_11_002	Data Acquisition	Brain-Vision standard V-Amp amplifier	P3Numbers_20150514_m_11_002_Assay1	P3Numbers_20150514_m_11_002.eeg	Harvard Dataverse	doi:10.7910/DVN/9UWHNQ	http://dx.doi.org/10.7910/DVN/9UWHNQ
P3Numbers_20150514_m_12_001	Data Acquisition	Brain-Vision standard V-Amp amplifier	P3Numbers_20150514_m_12_001_Assay1	P3Numbers_20150514_m_12_001.eeg	Harvard Dataverse	doi:10.7910/DVN/IT33NT	http://dx.doi.org/10.7910/DVN/IT33NT
P3Numbers_20150514_m_12_002	Data Acquisition	Brain-Vision standard V-Amp amplifier	P3Numbers_20150514_m_12_002_Assay1	P3Numbers_20150514_m_12_002.eeg	Harvard Dataverse	doi:10.7910/DVN/UHOC3T	http://dx.doi.org/10.7910/DVN/UHOC3T
P3Numbers_20150514_m_12_003	Data Acquisition	Brain-Vision standard V-Amp amplifier	P3Numbers_20150514_m_12_003_Assay1	P3Numbers_20150514_m_12_003.eeg	Harvard Dataverse	doi:10.7910/DVN/IZFGFL	http://dx.doi.org/10.7910/DVN/IZFGFL
P3Numbers_20150514_m_13_001	Data Acquisition	Brain-Vision standard V-Amp amplifier	P3Numbers_20150514_m_13_001_Assay1	P3Numbers_20150514_m_13_001.eeg	Harvard Dataverse	doi:10.7910/DVN/BTLNAE	http://dx.doi.org/10.7910/DVN/BTLNAE
P3Numbers_20150514_m_13_002	Data Acquisition	Brain-Vision standard V-Amp amplifier	P3Numbers_20150514_m_13_002_Assay1	P3Numbers_20150514_m_13_002.eeg	Harvard Dataverse	doi:10.7910/DVN/TOYVSY	http://dx.doi.org/10.7910/DVN/TOYVSY
P3Numbers_20150514_m_13_003	Data Acquisition	Brain-Vision standard V-Amp amplifier	P3Numbers_20150514_m_13_003_Assay1	P3Numbers_20150514_m_13_003.eeg	Harvard Dataverse	doi:10.7910/DVN/NDVI1N	http://dx.doi.org/10.7910/DVN/NDVI1N
P3Numbers_20150514_m_13_004	Data Acquisition	Brain-Vision standard V-Amp amplifier	P3Numbers_20150514_m_13_004_Assay1	P3Numbers_20150514_m_13_004.eeg	Harvard Dataverse	doi:10.7910/DVN/EMJ0IX	http://dx.doi.org/10.7910/DVN/EMJ0IX
P3Numbers_20150514_m_13_005	Data Acquisition	Brain-Vision standard V-Amp amplifier	P3Numbers_20150514_m_13_005_Assay1	P3Numbers_20150514_m_13_005.eeg	Harvard Dataverse	doi:10.7910/DVN/UNTNVU	http://dx.doi.org/10.7910/DVN/UNTNVU
P3Numbers_20150514_m_13_006	Data Acquisition	Brain-Vision standard V-Amp amplifier	P3Numbers_20150514_m_13_006_Assay1	P3Numbers_20150514_m_13_006.eeg	Harvard Dataverse	doi:10.7910/DVN/GDKQKF	http://dx.doi.org/10.7910/DVN/GDKQKF
P3Numbers_20150514_m_13_007	Data Acquisition	Brain-Vision standard V-Amp amplifier	P3Numbers_20150514_m_13_007_Assay1	P3Numbers_20150514_m_13_007.eeg	Harvard Dataverse	doi:10.7910/DVN/QOU0XI	http://dx.doi.org/10.7910/DVN/QOU0XI
P3Numbers_20150526_f_13_001	Data Acquisition	Brain-Vision standard V-Amp amplifier	P3Numbers_20150526_f_13_001_Assay1	P3Numbers_20150526_f_13_001.eeg	Harvard Dataverse	doi:10.7910/DVN/TRFEVF	http://dx.doi.org/10.7910/DVN/TRFEVF
P3Numbers_20150526_f_13_002	Data Acquisition	Brain-Vision standard V-Amp amplifier	P3Numbers_20150526_f_13_002_Assay1	P3Numbers_20150526_f_13_002.eeg	Harvard Dataverse	doi:10.7910/DVN/4VDQBJ	http://dx.doi.org/10.7910/DVN/4VDQBJ
P3Numbers_20150526_f_13_003	Data Acquisition	Brain-Vision standard V-Amp amplifier	P3Numbers_20150526_f_13_003_Assay1	P3Numbers_20150526_f_13_003.eeg	Harvard Dataverse	doi:10.7910/DVN/FXDR2Z	http://dx.doi.org/10.7910/DVN/FXDR2Z
P3Numbers_20150526_f_14_001	Data Acquisition	Brain-Vision standard V-Amp amplifier	P3Numbers_20150526_f_14_001_Assay1	P3Numbers_20150526_f_14_001.eeg	Harvard Dataverse	doi:10.7910/DVN/YPPM5W	http://dx.doi.org/10.7910/DVN/YPPM5W
P3Numbers_20150526_m_11_001	Data Acquisition	Brain-Vision standard V-Amp amplifier	P3Numbers_20150526_m_11_001_Assay1	P3Numbers_20150526_m_11_001.eeg	Harvard Dataverse	doi:10.7910/DVN/Z2TK0M	http://dx.doi.org/10.7910/DVN/Z2TK0M
P3Numbers_20150526_m_12_001	Data Acquisition	Brain-Vision standard V-Amp amplifier	P3Numbers_20150526_m_12_001_Assay1	P3Numbers_20150526_m_12_001.eeg	Harvard Dataverse	doi:10.7910/DVN/1BQQWJ	http://dx.doi.org/10.7910/DVN/1BQQWJ
P3Numbers_20150526_m_12_002	Data Acquisition	Brain-Vision standard V-Amp amplifier	P3Numbers_20150526_m_12_002_Assay1	P3Numbers_20150526_m_12_002.eeg	Harvard Dataverse	doi:10.7910/DVN/VF7H3S	http://dx.doi.org/10.7910/DVN/VF7H3S
P3Numbers_20150526_m_12_003	Data Acquisition	Brain-Vision standard V-Amp amplifier	P3Numbers_20150526_m_12_003_Assay1	P3Numbers_20150526_m_12_003.eeg	Harvard Dataverse	doi:10.7910/DVN/JTTQNH	http://dx.doi.org/10.7910/DVN/JTTQNH
P3Numbers_20150526_m_12_004	Data Acquisition	Brain-Vision standard V-Amp amplifier	P3Numbers_20150526_m_12_004_Assay1	P3Numbers_20150526_m_12_004.eeg	Harvard Dataverse	doi:10.7910/DVN/YTUFMH	http://dx.doi.org/10.7910/DVN/YTUFMH
P3Numbers_20150526_m_13_001	Data Acquisition	Brain-Vision standard V-Amp amplifier	P3Numbers_20150526_m_13_001_Assay1	P3Numbers_20150526_m_13_001.eeg	Harvard Dataverse	doi:10.7910/DVN/UZQWVA	http://dx.doi.org/10.7910/DVN/UZQWVA
P3Numbers_20150526_m_13_002	Data Acquisition	Brain-Vision standard V-Amp amplifier	P3Numbers_20150526_m_13_002_Assay1	P3Numbers_20150526_m_13_002.eeg	Harvard Dataverse	doi:10.7910/DVN/NKPRRG	http://dx.doi.org/10.7910/DVN/NKPRRG
P3Numbers_20150526_m_13_003	Data Acquisition	Brain-Vision standard V-Amp amplifier	P3Numbers_20150526_m_13_003_Assay1	P3Numbers_20150526_m_13_003.eeg	Harvard Dataverse	doi:10.7910/DVN/TY4GGT	http://dx.doi.org/10.7910/DVN/TY4GGT
P3Numbers_20150526_m_13_004	Data Acquisition	Brain-Vision standard V-Amp amplifier	P3Numbers_20150526_m_13_004_Assay1	P3Numbers_20150526_m_13_004.eeg	Harvard Dataverse	doi:10.7910/DVN/2K3C5W	http://dx.doi.org/10.7910/DVN/2K3C5W
P3Numbers_20150526_m_13_005	Data Acquisition	Brain-Vision standard V-Amp amplifier	P3Numbers_20150526_m_13_005_Assay1	P3Numbers_20150526_m_13_005.eeg	Harvard Dataverse	doi:10.7910/DVN/RNYJH6	http://dx.doi.org/10.7910/DVN/RNYJH6
P3Numbers_20150526_m_14_001	Data Acquisition	Brain-Vision standard V-Amp amplifier	P3Numbers_20150526_m_14_001_Assay1	P3Numbers_20150526_m_14_001.eeg	Harvard Dataverse	doi:10.7910/DVN/BLWFLB	http://dx.doi.org/10.7910/DVN/BLWFLB
P3Numbers_20150526_m_14_002	Data Acquisition	Brain-Vision standard V-Amp amplifier	P3Numbers_20150526_m_14_002_Assay1	P3Numbers_20150526_m_14_002.eeg	Harvard Dataverse	doi:10.7910/DVN/LTQ6WM	http://dx.doi.org/10.7910/DVN/LTQ6WM
P3Numbers_20150526_m_14_003	Data Acquisition	Brain-Vision standard V-Amp amplifier	P3Numbers_20150526_m_14_003_Assay1	P3Numbers_20150526_m_14_003.eeg	Harvard Dataverse	doi:10.7910/DVN/UCT7QL	http://dx.doi.org/10.7910/DVN/UCT7QL
P3Numbers_20150526_m_14_004	Data Acquisition	Brain-Vision standard V-Amp amplifier	P3Numbers_20150526_m_14_004_Assay1	P3Numbers_20150526_m_14_004.eeg	Harvard Dataverse	doi:10.7910/DVN/E16ZUI	http://dx.doi.org/10.7910/DVN/E16ZUI
P3Numbers_20150526_m_14_005	Data Acquisition	Brain-Vision standard V-Amp amplifier	P3Numbers_20150526_m_14_005_Assay1	P3Numbers_20150526_m_14_005.eeg	Harvard Dataverse	doi:10.7910/DVN/J0SXRV	http://dx.doi.org/10.7910/DVN/J0SXRV
